# Supplementary material for: The Pelagic Bacterium Paraphotobacterium marinum Has the Smallest Complete Genome Within the Family Vibrionaceae
Source: Front Microbiol. 2017 Oct 11;8:1994. doi: 10.3389/fmicb.2017.01994 (PMC5649133; doi:10.3389/fmicb.2017.01994)
Supplement: TABLE S1 — Genome annotation of the two chromosomes of P. marinum NSCS20N07DT. Chr. I and Chr. II represent the larger and smaller chromosomes, respectively. The genes are grouped together according to the metabolic pathway. [file Table_1.XLSX]

## Sheet: Chr. I Annotation
#Qeury_name	Qeury_length	NR_tophit_name	NR_tophit_description	NR_topHSP_%-Simil	Swissprot_tophit_name	Swissprot_tophit_description	Swissprot_tophsp_%-Simil	GOs	String_tophit_name	String_tophit_description	String_topHSP_%-Simil	COG	KOG	NOG	KO/Gene_ID	KEGG_GENE_NAME
CHROMOSOME REPLICATION PROTEIN
orf00001_1	456	gi|496189724|ref|WP_008914231.1|	chromosomal replication initiation protein [Providencia sneebia]	0.86	gi|118708|sp|P22837.1|DNAA_PROMI	RecName: Full=Chromosomal replication initiator protein DnaA DNAA_PROMH RecName: Full=Chromosomal replication initiator protein DnaA [Proteus	0.85	GO:0003688;GO:0005524;GO:0046809;GO:0006275;GO:0006270;GO:0017111;GO:0005737	529507.PMI3132	chromosomal replication initiator protein; Plays an important role in the initiation and reg [...]	0.8476	COG0593	_	_	K02313	dnaA
orf00002_1	367	gi|491858146|ref|WP_005636909.1|	DNA polymerase III subunit beta [Haemophilus haemolyticus]	0.66	gi|1169393|sp|P43744.1|DPO3B_HAEIN	RecName: Full=DNA polymerase III subunit beta [Haemophilus influenzae Rd KW20]	0.65	_	_	_	_	_	_	_	K02338	DPO3B, dnaN
orf00003_1	357	gi|664676000|gb|KES16352.1|	Recombinational DNA repair ATPase (RecF pathway) [Gilliamella apicola SCGC AB-598-P17]	0.64	gi|254790499|sp|B7VGI6.1|RECF_VIBSL	RecName: Full=DNA replication and repair protein RecF [Vibrio splendidus LGP32]	0.59	_	_	_	_	_	_	_	K03629	recF
orf00004_1	803	gi|493275541|ref|WP_006233342.1|	DNA gyrase subunit B [Photobacterium profundum]	0.87	gi|11386840|sp|Q9KVX3.1|GYRB_VIBCH	RecName: Full=DNA gyrase subunit B [Vibrio cholerae O1 biovar El Tor str. N16961]	0.85	GO:0000287;GO:0003677;GO:0005524;GO:0003918;GO:0005694;GO:0005737;GO:0006200;GO:0006261;GO:0006265	298386.PBPRA0011	DNA gyrase subunit B; DNA gyrase negatively supercoils closed circular double- stranded DNA [...]	0.8571	COG0187	_	_	K02470	gyrB
GLYCOLYSIS (Embden-Meyerhof pathway) & GLUCONEOGENESIS
orf00056_1	538	gi|667811264|gb|KFB00081.1|	phosphoenolpyruvate carboxykinase [Vibrio sp. ER1A]	0.82	gi|31340261|sp|Q87TE1.1|PCKA_VIBPA	RecName: Full=Phosphoenolpyruvate carboxykinase [ATP]	0.82	GO:0016310;GO:0005524;GO:0016301;GO:0006094;GO:0005737;GO:0006099;GO:0046872;GO:0015976;GO:0004612	150340.VEA_001896	phosphoenolpyruvate carboxykinase (ATP)	0.824	COG1866	_	_	K01610	E4.1.1.49, pckA
orf00156_1	548	gi|658961926|ref|WP_029809717.1|	glucose-6-phosphate isomerase [Vibrio parahaemolyticus]	0.82	gi|31076672|sp|Q87L81.1|G6PI_VIBPA	RecName: Full=Glucose-6-phosphate isomerase; Short=GPI; AltName: Full=Phosphoglucose isomerase; Short=PGI; AltName: Full=Phosphohexose isomerase; Short=PHI [Vibrio	0.82	_	223926.VP2731	glucose-6-phosphate isomerase	0.8242	COG0166	_	_	K01810	GPI, pgi
orf00163_1	333	gi|652999584|ref|WP_027251822.1|	fructose 1,6-bisphosphatase [Photobacterium halotolerans]	0.84	gi|81788397|sp|Q9KP35.1|F16PA_VIBCH	RecName: Full=Fructose-1,6-bisphosphatase class 1; Short=FBPase class 1; AltName: Full=D-fructose-1,6-bisphosphate 1-phosphohydrolase class 1 [Vibrio cholerae O1 b	0.84	_	243277.VC2544	fructose-1,6-bisphosphatase	0.8369	COG0158	_	_	K03841	FBP, fbp
orf00195_1	470	gi|636574959|gb|KDM92486.1|	pyruvate kinase [Photobacterium halotolerans]	0.9	gi|83286930|sp|P0AD62.1|KPYK1_ECO57	RecName: Full=Pyruvate kinase I; AltName: Full=PK-1 [Escherichia coli O157:H7]	0.85	GO:0000287;GO:0016310;GO:0004743;GO:0006094;GO:0006096;GO:0030955;GO:0015976;GO:0006144	312309.VF_2258	pyruvate kinase	0.9043	COG0469	_	_	K00873	PK, pyk
orf00639_1	335	gi|648504875|ref|WP_026196626.1|	glucokinase [Fangia hongkongensis]	0.73	gi|119370094|sp|Q3MEM9.1|GLK_ANAVT	RecName: Full=Glucokinase; AltName: Full=Glucose kinase [Anabaena variabilis ATCC 29413]	0.65	GO:0016740;GO:0044237	_	_	_	_	_	_	K00845	glk
orf00971_1	331	gi|516014701|ref|WP_017445284.1|	glyceraldehyde-3-phosphate dehydrogenase [Gayadomonas joobiniege]	0.94	gi|238054425|sp|B7LQ20.1|G3P1_ESCF3	RecName: Full=Glyceraldehyde-3-phosphate dehydrogenase A; Short=GAPDH-A [Escherichia fergusonii ATCC 35469]	0.9	GO:0050661;GO:0016620;GO:0006006;GO:0051287;GO:0055114	223926.VP2157	glyceraldehyde-3-phosphate dehydrogenase	0.9063	COG0057	_	_	K00134	GAPDH, gapA
orf01150_1	432	gi|491598017|ref|WP_005455579.1|	enolase [Vibrio phosphopyruvate hydratase [Vibrio parahaemolyticus RIMD 2210633]	0.94	gi|31340054|sp|Q87LQ0.1|ENO_VIBPA	RecName: Full=Enolase; AltName: Full=2-phospho-D-glycerate hydro-lyase; AltName: Full=2-phosphoglycerate dehydratase [Vibrio parahaemolyticus RIMD 2210633]	0.94	GO:0000287;GO:0009094;GO:0006571;GO:0004634;GO:0006094;GO:0006096;GO:0000162;GO:0009986;GO:0000015;GO:0005576	223926.VP2561	phosphopyruvate hydratase; Catalyzes the reversible conversion of 2- phosphoglycerate into p [...]	0.9421	COG0148	_	_	K01689	ENO, eno
orf01179_1	344	gi|653001395|ref|WP_027253596.1|	fructose-bisphosphate aldolase [Photobacterium halotolerans]	0.91	gi|257050996|sp|O52402.2|ALF_EDWI9	RecName: Full=Fructose-bisphosphate aldolase; Short=FBP aldolase; Short=FBPA; AltName: Full=Fructose-1,6-bisphosphate aldolase [Edwardsiella ictaluri 93-146]	0.88	_	243277.VC0478	fructose-bisphosphate aldolase	0.9108	COG0191	_	_	K01624	FBA, fbaA
orf01180_1	386	gi|491439915|ref|WP_005297708.1|	phosphoglycerate kinase [Photobacterium damselae]	0.89	gi|166987822|sp|A7MTQ1.1|PGK_VIBCB	RecName: Full=Phosphoglycerate kinase [Vibrio campbellii ATCC BAA-1116]	0.87	GO:0015976;GO:0016310;GO:0005524;GO:0006094;GO:0006096;GO:0005737;GO:0004618	150340.VEA_002472	phosphoglycerate kinase	0.8705	COG0126	_	_	K00927	PGK, pgk
orf01358_1	324	gi|491643904|ref|WP_005501431.1|	fructose 1,6-bisphosphatase [Grimontia hollisae]	0.75	gi|1169957|sp|P44811.1|GLPX_HAEIN	RecName: Full=Fructose-1,6-bisphosphatase class 2; Short=FBPase class 2; AltName: Full=D-fructose-1,6-bisphosphate 1-phosphohydrolase class 2 [Haemophilus influenzae	0.73	_	221988.MS2254	fructose 1,6-bisphosphatase II	0.7654	COG1494	_	_	K02446	glpX
orf01360_1	250	gi|491514257|ref|WP_005371890.1|	triosephosphate isomerase [Photobacterium angustum]	0.77	gi|229558556|sp|B6EPI8.1|TPIS_ALISL	RecName: Full=Triosephosphate isomerase; Short=TIM; AltName: Full=Triose-phosphate isomerase [Aliivibrio salmonicida LFI1238]	0.77	GO:0006006;GO:0044763;GO:0016853;GO:0044724;GO:0044237;GO:0044281	298386.PBPRA0235	triosephosphate isomerase	0.7555	COG0149	_	_	K01803	TPI, tpiA
orf01361_1	213	gi|499536266|ref|WP_011217049.1|	6-phosphofructokinase [Photobacterium profundum]	0.92	gi|81615679|sp|Q6LVK2.1|PFKA_PHOPR	RecName: Full=ATP-dependent 6-phosphofructokinase; Short=ATP-PFK; Short=Phosphofructokinase; AltName: Full=Phosphohexokinase [Photobacterium profundum]	0.92	GO:0003872;GO:0005524;GO:0006094;GO:0006000;GO:0006096;GO:0005945;GO:0046835;GO:0006098;GO:0006013;GO:0046872;GO:0006002;GO:0006012	298386.PBPRA0234	6-phosphofructokinase	0.9249	COG0205	_	_	K00850	pfkA, PFK
orf01362_1	78	gi|666454153|gb|KEY91239.1|	6-phosphofructokinase [Candidatus Photodesmus blepharus]	0.83	gi|13629168|sp|Q9KNP2.2|PFKA_VIBCH	RecName: Full=ATP-dependent 6-phosphofructokinase; Short=ATP-PFK; Short=Phosphofructokinase; AltName: Full=Phosphohexokinase [Vibrio cholerae O1 biovar El Tor str.	0.84	GO:0003872;GO:0005524;GO:0006094;GO:0006000;GO:0006096;GO:0005945;GO:0046835;GO:0006098;GO:0006013;GO:0046872;GO:0006002;GO:0006012	_	_	_	_	_	_	K00850	pfkA, PFK
orf01374_1	487	gi|636573096|gb|KDM90645.1|	phosphoglyceromutase [Photobacterium halotolerans]	0.81	gi|33301159|sp|Q87KZ5.1|GPMI_VIBPA	RecName: Full=2,3-bisphosphoglycerate-independent phosphoglycerate mutase; Short=BPG-independent PGAM; Short=Phosphoglyceromutase; Short=iPGM [Vibrio parahaemolytic	0.8	GO:0046537;GO:0006007;GO:0006096;GO:0005737;GO:0030145	223926.VP2829	phosphoglyceromutase; Catalyzes the interconversion of 2-phosphoglycerate and 3-phosphoglyce [...]	0.8062	COG0696	_	_	K15633	gpmI
CITRATE CYCLE(TCA cycle, Krebs cycle)
orf00474_1	298	gi|658980591|ref|WP_029822816.1|	type II citrate synthase [Vibrio parahaemolyticus]	0.96	gi|78099953|sp|P0ABH8.1|CISY_ECOL6	RecName: Full=Citrate synthase [Escherichia coli CFT073]	0.9	GO:0006099;GO:0046487;GO:0044262;GO:0004108;GO:0005737	150340.VEA_004117	citrate synthase (si)	0.9596	COG0372	_	_	K01647	CS, gltA
orf00475_1	133	gi|490882534|ref|WP_004744510.1|	type II citrate synthase [Vibrio tubiashii]	0.81	gi|7387573|sp|O68883.1|CISY_SALTY	RecName: Full=Citrate synthase [Salmonella enterica subsp. enterica serovar Typhimurium str. LT2]	0.73	GO:0006099;GO:0046487;GO:0044262;GO:0004108;GO:0005737	_	_	_	_	_	_	K01647	CS, gltA
orf00476_1	126	gi|491560711|ref|WP_005418297.1|	succinate dehydrogenase cytochrome b556 large membrane subunit [Aliivibrio fischeri]	0.71	gi|60392191|sp|P69054.1|DHSC_ECOLI	RecName: Full=Succinate dehydrogenase cytochrome b556 subunit; Short=Cytochrome b-556 [Escherichia coli K-12]	0.65	_	_	_	_	_	_	_	K00241	sdhC
orf00477_1	79	gi|639212054|ref|WP_024550104.1|	MULTISPECIES: succinate dehydrogenase [Cronobacter]	0.79	gi|81175274|sp|P0AC45.1|DHSD_ECOL6	RecName: Full=Succinate dehydrogenase hydrophobic membrane anchor subunit [Escherichia coli CFT073]	0.75	_	290339.ESA_02625	succinate dehydrogenase cytochrome b556 small membrane subunit	0.7551	COG2142	_	_	K00242	sdhD
orf00478_1	588	gi|636575714|gb|KDM93237.1|	succinate dehydrogenase [Photobacterium halotolerans]	0.93	gi|81175271|sp|P0AC43.1|SDHA_ECO57	RecName: Full=Succinate dehydrogenase flavoprotein subunit [Escherichia coli O157:H7]	0.9	_	150340.VEA_004114	succinate dehydrogenase flavoprotein subunit	0.9235	COG1053	_	_	K00239	sdhA
orf00479_1	237	gi|515623808|ref|WP_017056408.1|	succinate dehydrogenase iron-sulfur subunit [Vibrio kanaloae]	0.92	gi|21362473|sp|Q8ZQU2.2|SDHB_SALTY	RecName: Full=Succinate dehydrogenase iron-sulfur subunit [Salmonella enterica subsp. enterica serovar Typhimurium str. LT2]	0.87	_	575788.VS_2244	succinate dehydrogenase iron-sulfur subunit	0.9198	COG0479	_	_	K00240	sdhB
orf00480_1	936	gi|494725873|ref|WP_007461739.1|	2-oxoglutarate dehydrogenase E1 component [Photobacterium sp. AK15]	0.83	gi|84027820|sp|P0AFG5.1|ODO1_ECO57	RecName: Full=2-oxoglutarate dehydrogenase E1 component; AltName: Full=Alpha-ketoglutarate dehydrogenase [Escherichia coli O157:H7]	0.79	GO:0006099;GO:0045252;GO:0006568;GO:0006554;GO:0004591;GO:0030976	298386.PBPRA1048	2-oxoglutarate dehydrogenase E1 component	0.8248	COG0567	_	_	K00164	OGDH, sucA
orf00481_1	403	gi|358410728|gb|AEU10103.1|	dihydrolipoamide succinyltransferase [Photobacterium damselae subsp. piscicida]	0.85	gi|84027823|sp|P0AFG7.2|ODO2_ECO57	RecName: Full=Dihydrolipoyllysine-residue succinyltransferase component of 2-oxoglutarate dehydrogenase complex; AltName: Full=2-oxoglutarate dehydrogenase complex	0.82	GO:0006099;GO:0045252;GO:0033512;GO:0004149;GO:0042967	298386.PBPRA1049	dihydrolipoamide succinyltransferase	0.8479	COG0508	_	_	K00658	DLST, sucB
orf00482_1	387	gi|503111256|ref|WP_013345993.1|	malate--CoA ligase subunit beta [Ferrimonas balearica]	0.91	gi|81400057|sp|Q6LTB5.1|SUCC_PHOPR	RecName: Full=Succinyl-CoA ligase [ADP-forming]	0.9	GO:0004775;GO:0000287;GO:0005524;GO:0019643;GO:0042709;GO:0030145	298386.PBPRA1050	succinyl-CoA synthetase subunit beta	0.9013	COG0045	_	_	K01903	sucC
orf00483_1	286	gi|515581389|ref|WP_017014116.1|	succinyl-CoA synthetase subunit alpha [Enterovibrio calviensis]	0.96	gi|84027800|sp|P0AGF1.2|SUCD_ECO57	RecName: Full=Succinyl-CoA ligase [ADP-forming]	0.94	GO:0004775;GO:0003878;GO:0005524;GO:0019643;GO:0042709;GO:0048037	529507.PMI0572	succinyl-CoA synthetase alpha chain	0.958	COG0074	_	_	K01902	sucD
orf00579_1	510	gi|498292242|ref|WP_010606398.1|	MULTISPECIES: fumarate hydratase [Pseudoalteromonas]	0.86	gi|2494612|sp|Q58690.1|FUMA_METJA	RecName: Full=Putative fumarate hydratase subunit alpha; Short=Fumarase [Methanocaldococcus jannaschii DSM 2661]	0.57	_	575788.VS_1797	Fumarate hydratase class I	0.8697	COG1951;COG1838	_	_	K01676	E4.2.1.2A, fumA, fumB
orf00939_1	415	gi|653000570|ref|WP_027252773.1|	isocitrate dehydrogenase [Photobacterium halotolerans]	0.93	gi|124171|sp|P08200.1|IDH_ECOLI	RecName: Full=Isocitrate dehydrogenase [NADP]	0.88	GO:0000287;GO:0004450;GO:0006749;GO:0006097;GO:0019643;GO:0051287	298386.PBPRA1149	isocitrate dehydrogenase	0.9233	COG0538	_	_	K00031	IDH1, IDH2, icd
orf01203_1	379	gi|493795264|ref|WP_006743314.1|	aconitate hydratase [Vibrio sp. aconitase family (aconitate hydratase) [Vibrio sp. Ex25]	0.92	gi|2506132|sp|P36683.3|ACON2_ECOLI	RecName: Full=Aconitate hydratase 2; Short=Aconitase; AltName: Full=2-methylisocitrate dehydratase; AltName: Full=Citrate hydro-lyase [Escherichia coli K-12]	0.88	GO:0047456;GO:0003994;GO:0019643;GO:0005829;GO:0051539;GO:0046487	_	_	_	_	_	_	K01682	acnB
orf01204_1	482	gi|502604272|ref|WP_012841427.1|	bifunctional aconitate hydratase 2/2-methylisocitrate dehydratase [Vibrio sp. Ex25]	0.87	gi|2506132|sp|P36683.3|ACON2_ECOLI	RecName: Full=Aconitate hydratase 2; Short=Aconitase; AltName: Full=2-methylisocitrate dehydratase; AltName: Full=Citrate hydro-lyase [Escherichia coli K-12]	0.84	GO:0047456;GO:0003994;GO:0019643;GO:0005829;GO:0051539;GO:0046487	150340.VEA_002570	2-methylisocitrate dehydratase	0.8678	COG1049	_	_	K01682	acnB
orf00167_1	315	gi|518775872|ref|WP_019933161.1|	malate dehydrogenase [Oceanimonas smirnovii]	0.81	gi|48428249|sp|Q87SU7.1|MDH_VIBPA	RecName: Full=Malate dehydrogenase [Vibrio parahaemolyticus RIMD 2210633]	0.82	GO:0006090;GO:0019643;GO:0046487;GO:0044262;GO:0030060;GO:0006108	223926.VP0325	malate dehydrogenase; Catalyzes the reversible oxidation of malate to oxaloacetate (By similarity)	0.8252	COG0039	_	_	K00024	mdh
GLYOXYLATE BYPASS
orf00347_1	527	gi|495356561|ref|WP_008081282.1|	malate synthase [Vibrio malate synthase [Vibrio sinaloensis DSM 21326]	0.74	gi|126769|sp|P08997.1|MASY_ECOLI	RecName: Full=Malate synthase A; Short=MSA [Escherichia coli K-12]	0.71	_	_	_	_	_	_	_	K01638	E2.3.3.9, aceB, glcB
orf00348_1	435	gi|647024824|ref|WP_025629152.1|	isocitrate lyase [Vibrio parahaemolyticus]	0.91	gi|20141245|sp|P51066.2|ACEA_SALTY	RecName: Full=Isocitrate lyase; Short=ICL; Short=Isocitrase; Short=Isocitratase [Salmonella enterica subsp. enterica serovar Typhimurium str. LT2]	0.85	GO:0006097;GO:0004451	223926.VP0584	isocitrate lyase	0.9097	COG2224	_	_	K01637	E4.1.3.1, aceA
PYRAVATE METABOLISM
orf01205_1	474	gi|543217158|ref|WP_021022595.1|	dihydrolipoamide dehydrogenase [Salinivibrio costicola]	0.92	gi|71159290|sp|P0A9P2.2|DLDH_ECO57	RecName: Full=Dihydrolipoyl dehydrogenase; AltName: Full=Dihydrolipoamide dehydrogenase; AltName: Full=E3 component of pyruvate and 2-oxoglutarate dehydrogenases co	0.92	_	196600.VV2771	dihydrolipoamide dehydrogenase	0.9242	COG1249	_	_	K00382	DLD, lpd, pdhD
orf01206_1	615	gi|636575192|gb|KDM92717.1|	pyruvate dehydrogenase [Photobacterium halotolerans]	0.81	gi|129056|sp|P06959.3|ODP2_ECOLI	RecName: Full=Dihydrolipoyllysine-residue acetyltransferase component of pyruvate dehydrogenase complex; AltName: Full=Dihydrolipoamide acetyltransferase component of	0.79	_	575788.VS_2541	dihydrolipoamide acetyltransferase	0.8013	COG0508	_	_	K00627	DLAT, aceF, pdhC
orf01207_1	887	gi|653846585|ref|WP_027696320.1|	pyruvate dehydrogenase [Vibrio litoralis]	0.9	gi|84027825|sp|P0AFG9.2|ODP1_ECO57	RecName: Full=Pyruvate dehydrogenase E1 component; Short=PDH E1 component [Escherichia coli O157:H7]	0.85	_	150340.VEA_002550	pyruvate dehydrogenase E1 component	0.899	COG2609	_	_	K00163	aceE
orf01208_1	255	gi|494728578|ref|WP_007464444.1|	Transcriptional repressor for pyruvate dehydrogenase complex [Photobacterium sp. AK15]	0.77	gi|82582238|sp|P0ACM1.1|PDHR_ECO57	RecName: Full=Pyruvate dehydrogenase complex repressor [Escherichia coli O157:H7]	0.7	GO:0006351	298386.PBPRA3197	transcriptional regulator PdhR	0.7717	COG2186	_	_	K05799	pdhR
PENTOSE PHOSPHATE PATHWAY
orf01181_1	668	gi|653831104|ref|WP_027694175.1|	transketolase [Vibrio gazogenes]	0.84	gi|81726913|sp|Q87LK8.1|TKT1_VIBPA	RecName: Full=Transketolase 1; Short=TK 1 [Vibrio parahaemolyticus RIMD 2210633]	0.83	GO:0015976;GO:0006098;GO:0046872;GO:0004802	223926.VP2605	transketolase	0.8283	COG0021	_	_	K00615	E2.2.1.1, tktA, tktB
orf01339_1	226	gi|498247975|ref|WP_010562131.1|	ribulose-phosphate 3-epimerase [Pseudoalteromonas spongiae]	0.86	gi|84028110|sp|P0AG09.1|RPE_ECO57	RecName: Full=Ribulose-phosphate 3-epimerase; AltName: Full=Pentose-5-phosphate 3-epimerase; Short=PPE; AltName: Full=R5P3E [Escherichia coli O157:H7]	0.81	GO:0015976;GO:0006098;GO:0046872;GO:0004750	349106.PsycPRwf_0584	ribulose-phosphate 3-epimerase	0.8636	COG0036	_	_	K01783	rpe, RPE
orf01176_1	221	gi|543216188|ref|WP_021022118.1|	ribose 5-phosphate isomerase [Salinivibrio costicola]	0.82	gi|189043827|sp|A8H0Q6.1|RPIA_SHEPA	RecName: Full=Ribose-5-phosphate isomerase A; AltName: Full=Phosphoriboisomerase A; Short=PRI [Shewanella pealeana ATCC 700345]	0.8	_	523791.Kkor_2473	ribose 5-phosphate isomerase	0.8093	COG0120	_	_	K01807	rpiA
ED PATHWAY
orf00622_1	210	gi|491565994|ref|WP_005423579.1|	ketohydroxyglutarate aldolase [Aliivibrio fischeri]	0.74	gi|1168416|sp|P44480.1|ALKH_HAEIN	RecName: Full=Putative KHG/KDPG aldolase; Includes: RecName: Full=4-hydroxy-2-oxoglutarate aldolase; AltName: Full=2-keto-4-hydroxyglutarate aldolase; Short=KHG-aldo	0.68	_	312309.VF_A0987	keto-hydroxyglutarate-aldolase/keto-deoxy- phosphogluconate aldolase	0.7551	COG0800	_	_	K01625	eda
orf00623_1	313	gi|491962090|ref|WP_005693872.1|	2-dehydro-3-deoxygluconokinase [Haemophilus influenzae]	0.71	gi|1170632|sp|P44482.1|KDGK_HAEIN	RecName: Full=2-dehydro-3-deoxygluconokinase; AltName: Full=2-keto-3-deoxygluconokinase; AltName: Full=3-deoxy-2-oxo-D-gluconate kinase; AltName: Full=KDG kinase [Ha	0.71	GO:0008152;GO:0016772	_	_	_	_	_	_	K00874	kdgK
orf00626_1	485	gi|653023033|ref|WP_027274929.1|	altronate oxidoreductase [Leminorella grimontii]	0.73	gi|166227181|sp|A1JR24.1|UXAB_YERE8	RecName: Full=Altronate oxidoreductase; AltName: Full=Tagaturonate dehydrogenase; AltName: Full=Tagaturonate reductase [Yersinia enterocolitica subsp. enterocoliti	0.7	GO:0016616	_	_	_	_	_	_	K00041	uxaB
orf00627_1	497	gi|653023032|ref|WP_027274928.1|	altronate hydrolase [Leminorella grimontii]	0.81	gi|2828507|sp|P42604.3|UXAA_ECOLI	RecName: Full=Altronate dehydratase; AltName: Full=D-altronate hydro-lyase [Escherichia coli K-12]	0.74	_	526218.Sterm_0691	Altronate dehydratase	0.7874	COG2721	_	_	K01685	uxaA
GLUCOSE
orf01453_1	394	gi|302378495|gb|ADL32327.1|	Ugd [Proteus mirabilis]	0.86	gi|3122989|sp|O33952.1|UDG8_ECOLX	RecName: Full=UDP-glucose 6-dehydrogenase; Short=UDP-Glc dehydrogenase; Short=UDP-GlcDH; Short=UDPGDH	0.83	GO:0005982;GO:0003979;GO:0005985;GO:0000271;GO:0051287;GO:0055114;GO:0009117	529507.PMI3189	UDP-glucose 6-dehydrogenase	0.8634	COG1004	_	_	K00012	UGDH, ugd
orf00990_1	295	gi|653000653|ref|WP_027252856.1|	UTP--glucose-1-phosphate uridylyltransferase [Photobacterium halotolerans]	0.75	gi|1169833|sp|P44878.1|GALU_HAEIN	RecName: Full=UTP--glucose-1-phosphate uridylyltransferase; AltName: Full=Alpha-D-glucosyl-1-phosphate uridylyltransferase; AltName: Full=UDP-glucose pyrophosphoryla	0.75	GO:0008152;GO:0016779	595494.Tola_0934	UTP-glucose-1-phosphate uridylyltransferase	0.7708	COG1210	_	_	K00963	UGP2, galU, galF
orf00472_1	546	gi|515593333|ref|WP_017025970.1|	phosphoglucomutase [Vibrio rumoiensis]	0.69	gi|548495|sp|P36938.1|PGM_ECOLI	RecName: Full=Phosphoglucomutase; Short=PGM; AltName: Full=Glucose phosphomutase [Escherichia coli K-12]	0.66	_	_	_	_	_	_	_	K01835	pgm
orf00772_1	410	gi|491565439|ref|WP_005423024.1|	mannose-6-phosphate isomerase [Aliivibrio fischeri]	0.68	gi|20141522|sp|P25081.2|MANA_SALTY	RecName: Full=Mannose-6-phosphate isomerase; AltName: Full=Phosphohexomutase; AltName: Full=Phosphomannose isomerase; Short=PMI [Salmonella enterica subsp. enterica	0.59	_	_	_	_	_	_	_	K01809	E5.3.1.8, manA
INOSITOL
orf00352_1	251	gi|515575844|ref|WP_017008614.1|	inositol monophosphatase [Enterovibrio calviensis]	0.76	gi|20140230|sp|Q9CNV8.1|SUHB_PASMU	RecName: Full=Inositol-1-monophosphatase; Short=I-1-Pase; Short=IMPase; Short=Inositol-1-phosphatase [Pasteurella multocida subsp. multocida str. Pm70]	0.75	_	_	_	_	_	_	_	K01092	E3.1.3.25, IMPA, suhB
RESPIRATION CHAIN
orf00306_1	501	gi|565848796|ref|WP_023931595.1|	NADH-quinone oxidoreductase subunit N [Photobacterium leiognathi]	0.65	gi|288561876|sp|C4LB43.1|NUON_TOLAT	RecName: Full=NADH-quinone oxidoreductase subunit N; AltName: Full=NADH dehydrogenase I subunit N; AltName: Full=NDH-1 subunit N [Tolumonas auensis DSM 9187]	0.53	_	_	_	_	_	_	_	K00343	nuoN
orf00307_1	488	gi|491511319|ref|WP_005368953.1|	oxidoreductase [Photobacterium NADH dehydrogenase I, M subunit [Photobacterium angustum S14]	0.7	gi|84028765|sp|P0AFE9.1|NUOM_ECO57	RecName: Full=NADH-quinone oxidoreductase subunit M; AltName: Full=NADH dehydrogenase I subunit M; AltName: Full=NDH-1 subunit M; AltName: Full=NUO13 [Escherichia c	0.59	_	_	_	_	_	_	_	K00342	nuoM
orf00308_1	523	gi|640407783|ref|WP_024894628.1|	NADH-ubiquinone oxidoreductase [Acidithiobacillus thiooxidans]	0.69	gi|81857171|sp|Q9I0J1.1|NUOL_PSEAE	RecName: Full=NADH-quinone oxidoreductase subunit L; AltName: Full=NADH dehydrogenase I subunit L; AltName: Full=NDH-1 subunit L [Pseudomonas aeruginosa PAO1]	0.64	_	_	_	_	_	_	_	K00341	nuoL
orf00309_1	72	gi|491511315|ref|WP_005368949.1|	MULTISPECIES: 2-hydroxyacid dehydrogenase [Photobacterium]	0.8	gi|281312318|sp|Q1LT98.1|NUOK_BAUCH	RecName: Full=NADH-quinone oxidoreductase subunit K; AltName: Full=NADH dehydrogenase I subunit K; AltName: Full=NDH-1 subunit K [Baumannia cicadellinicola str. Hc	0.64	GO:0050136;GO:0006810;GO:0016021;GO:0006118;GO:0042773;GO:0048038;GO:0005886	_	_	_	_	_	_	K00340	nuoK
orf00310_1	171	gi|565848799|ref|WP_023931598.1|	NADH-quinone oxidoreductase, J subunit [Photobacterium leiognathi]	0.67	_	_	_	_	_	_	_	_	_	_	K00339	nuoJ
orf00311_1	178	gi|493696640|ref|WP_006646487.1|	MULTISPECIES: NADH dehydrogenase subunit I [Photobacterium]	0.84	gi|110287762|sp|Q2YA98.1|NUOI1_NITMU	RecName: Full=NADH-quinone oxidoreductase subunit I 1; AltName: Full=NADH dehydrogenase I subunit I 1; AltName: Full=NDH-1 subunit I 1 [Nitrosospira multiformis A	0.72	_	_	_	_	_	_	_	K00338	nuoI
orf00312_1	326	gi|491511309|ref|WP_005368943.1|	NADH:ubiquinone oxidoreductase subunit H [Photobacterium angustum]	0.87	gi|108860846|sp|Q3JC21.1|NUOH1_NITOC	RecName: Full=NADH-quinone oxidoreductase subunit H 1; AltName: Full=NADH dehydrogenase I subunit H 1; AltName: Full=NDH-1 subunit H 1 [Nitrosococcus oceani ATCC	0.74	GO:0050136;GO:0016021;GO:0006118;GO:0048038;GO:0005886;GO:0055114	392500.Swoo_2866	NADH dehydrogenase (quinone)	0.7695	COG1005	_	_	K00337	nuoH
orf00313_1	555	gi|565848803|ref|WP_023931602.1|	NADH dehydrogenase (quinone), G subunit [Photobacterium leiognathi]	0.58	gi|38604774|sp|Q87ZQ4.1|NUOG_PSESM	RecName: Full=NADH-quinone oxidoreductase subunit G; AltName: Full=NADH dehydrogenase I subunit G; AltName: Full=NDH-1 subunit G [Pseudomonas syringae pv. tomato st	0.66	_	_	_	_	_	_	_	K00336	nuoG
orf00314_1	142	gi|493696642|ref|WP_006646489.1|	(2Fe-2S)-binding protein [Photobacterium sp. SKA34]	0.82	gi|38604878|sp|Q8FFJ9.3|NUOG_ECOL6	RecName: Full=NADH-quinone oxidoreductase subunit G; AltName: Full=NADH dehydrogenase I subunit G; AltName: Full=NDH-1 subunit G; AltName: Full=NUO7 [Escherichia co	0.75	GO:0016020;GO:0009055;GO:0006744;GO:0006118;GO:0051536;GO:0046872;GO:0006120;GO:0015992;GO:0008137;GO:0006814	_	_	_	_	_	_	K00336	nuoG
orf00315_1	422	gi|491511305|ref|WP_005368939.1|	NADH dehydrogenase subunit F [Photobacterium angustum]	0.85	gi|20141542|sp|P33901.2|NUOF_SALTY	RecName: Full=NADH-quinone oxidoreductase subunit F; AltName: Full=NADH dehydrogenase I subunit F; AltName: Full=NDH-1 subunit F [Salmonella enterica subsp. enteric	0.67	GO:0006744;GO:0046872;GO:0006120;GO:0010181;GO:0051539;GO:0008137;GO:0006814;GO:0015992	_	_	_	_	_	_	K00335	nuoF
orf00316_1	182	gi|565848806|ref|WP_023931604.1|	NADH-quinone oxidoreductase, E subunit [Photobacterium leiognathi]	0.73	_	_	_	GO:0051536	_	_	_	_	_	_	K00334	nuoE
orf00317_1	568	gi|565848807|ref|WP_023931605.1|	NADH-quinone oxidoreductase subunit B/C/D [Photobacterium leiognathi]	0.74	gi|218528048|sp|A5GCZ4.1|NUBCD_GEOUR	RecName: Full=NADH-quinone oxidoreductase subunit B/C/D; AltName: Full=NADH dehydrogenase I subunit B/C/D; AltName: Full=NDH-1 subunit B/C/D [Geobacter uraniiredu	0.66	GO:0016020;GO:0016651;GO:0008152;GO:0048037	_	_	_	_	_	_	K13378	nuoCD
orf00318_1	189	gi|493696646|ref|WP_006646493.1|	NADH dehydrogenase subunit B [Photobacterium sp. SKA34]	0.9	gi|123562059|sp|Q32DQ2.1|NUOB_SHIDS	RecName: Full=NADH-quinone oxidoreductase subunit B; AltName: Full=NADH dehydrogenase I subunit B; AltName: Full=NDH-1 subunit B [Shigella dysenteriae Sd197]	0.89	GO:0005506;GO:0006744;GO:0006120;GO:0051539;GO:0048038;GO:0015992;GO:0005886;GO:0008137;GO:0006814	300267.SDY_2483	NADH dehydrogenase subunit B; NDH-1 shuttles electrons from NADH, via FMN and iron- sulfur ( [...]	0.8913	COG0377	_	_	K00331	nuoB
orf00319_1	124	gi|491511295|ref|WP_005368929.1|	MULTISPECIES: NADH dehydrogenase [Photobacterium]	0.76	gi|6647660|sp|O85273.1|NUOA_PECCC	RecName: Full=NADH-quinone oxidoreductase subunit A; AltName: Full=NADH dehydrogenase I subunit A; AltName: Full=NDH-1 subunit A; AltName: Full=NUO1	0.62	GO:0050136;GO:0016020;GO:0006118	_	_	_	_	_	_	K00330	nuoA
orf00399_1	451	gi|491512485|ref|WP_005370119.1|	Na(+)-translocating NADH-quinone reductase subunit A [Photobacterium angustum]	0.67	gi|226733299|sp|B6EIC3.1|NQRA_ALISL	RecName: Full=Na(+)-translocating NADH-quinone reductase subunit A; Short=Na(+)-NQR subunit A; Short=Na(+)-translocating NQR subunit A; AltName: Full=NQR complex s	0.64	GO:0006810;GO:0044699	_	_	_	_	_	_	K00346	nqrA
orf00400_1	417	gi|545469386|ref|WP_021705879.1|	Na(+)-translocating NADH-quinone reductase subunit B [Vibrio proteolyticus]	0.83	gi|33301378|sp|Q87MA7.1|NQRB_VIBPA	RecName: Full=Na(+)-translocating NADH-quinone reductase subunit B; Short=Na(+)-NQR subunit B; Short=Na(+)-translocating NQR subunit B; AltName: Full=NQR complex su	0.83	_	223926.VP2350	Na(+)-translocating NADH-quinone reductase subunit B; NQR complex catalyzes the reduction of [...]	0.8325	COG1805	_	_	K00347	nqrB
orf00401_1	258	gi|499536793|ref|WP_011217576.1|	Na(+)-translocating NADH-quinone reductase subunit C [Photobacterium profundum]	0.65	gi|172044532|sp|P0C6E0.1|NQRC_VIBCH	RecName: Full=Na(+)-translocating NADH-quinone reductase subunit C; Short=Na(+)-NQR subunit C; Short=Na(+)-translocating NQR subunit C; AltName: Full=NQR complex s	0.62	GO:0016020;GO:0006810;GO:0044699	_	_	_	_	_	_	K00348	nqrC
orf00402_1	208	gi|501545148|ref|WP_012549722.1|	MULTISPECIES: Na(+)-translocating NADH-quinone reductase subunit D [Aliivibrio]	0.89	gi|61214223|sp|Q75R61.1|NQRD_VIBAN	RecName: Full=Na(+)-translocating NADH-quinone reductase subunit D; Short=Na(+)-NQR subunit D; Short=Na(+)-translocating NQR subunit D; AltName: Full=NQR complex su	0.88	_	243277.VC2292	Na(+)-translocating NADH-quinone reductase subunit D; NQR complex catalyzes the reduction of [...]	0.8696	COG1347	_	_	K00349	nqrD
orf00403_1	198	gi|491560550|ref|WP_005418136.1|	Na(+)-translocating NADH-quinone reductase subunit E [Aliivibrio fischeri]	0.96	gi|226733405|sp|B5FBI4.1|NQRE_VIBFM	RecName: Full=Na(+)-translocating NADH-quinone reductase subunit E; Short=Na(+)-NQR subunit E; Short=Na(+)-translocating NQR subunit E; AltName: Full=NQR complex s	0.96	_	312309.VF_0729	Na(+)-translocating NADH-quinone reductase subunit E; NQR complex catalyzes the reduction of [...]	0.9596	COG2209	_	_	K00350	nqrE
orf00404_1	407	gi|491646176|ref|WP_005503702.1|	Na(+)-translocating NADH-quinone reductase subunit F [Grimontia hollisae]	0.87	gi|29611970|sp|Q9LCJ0.2|NQRF_VIBPA	RecName: Full=Na(+)-translocating NADH-quinone reductase subunit F; Short=Na(+)-NQR subunit F; Short=Na(+)-translocating NQR subunit F; AltName: Full=NQR complex su	0.87	GO:0009055;GO:0051537;GO:0009276;GO:0006118;GO:0055114;GO:0046872;GO:0016021;GO:0016655;GO:0005886;GO:0006814	223926.VP2346	Na(+)-translocating NADH-quinone reductase subunit F; NQR complex catalyzes the reduction of [...]	0.8691	COG2871	_	_	K00351	nqrF
orf01242_1	200	gi|518104279|ref|WP_019274487.1|	cytochrome C [Vibrio cytochrome C [Vibrio sp. B183]	0.77	gi|3929344|sp|O31216.1|CY1_ALLVD	RecName: Full=Cytochrome c1; Flags: Precursor	0.68	_	298386.PBPRA3233	putative ubiquinol--cytochrome c reductase, cytochrome c1	0.7588	COG2857	_	_	K00413	CYC1, CYT1, petC
orf01243_1	421	gi|515593844|ref|WP_017026477.1|	cytochrome B [Vibrio rumoiensis]	0.88	gi|298286798|sp|O31215.2|CYB_ALLVD	RecName: Full=Cytochrome b [Allochromatium vinosum DSM 180]	0.78	_	388396.VFMJ11_2330	cytochrome B; Component of the ubiquinol-cytochrome c reductase complex (complex III or cyto [...]	0.8878	COG1290	_	_	K00412	CYTB, petB
orf01244_1	200	gi|653001492|ref|WP_027253693.1|	ubiquinol-cytochrome C reductase [Photobacterium halotolerans]	0.84	gi|298286880|sp|O31214.2|UCRI_ALLVD	RecName: Full=Ubiquinol-cytochrome c reductase iron-sulfur subunit; AltName: Full=Rieske iron-sulfur protein; Short=RISP	0.73	_	382245.ASA_0335	ubiquinol-cytochrome c reductase, iron-sulfur subunit; Component of the ubiquinol-cytochrome [...]	0.8042	COG0723	_	_	K00411	UQCRFS1, RIP1, petA
orf01459_1	140	gi|647219378|ref|WP_025672875.1|	ATP synthase F0F1 subunit epsilon [Salinivibrio socompensis]	0.82	gi|81697255|sp|Q6LLG9.1|ATPE1_PHOPR	RecName: Full=ATP synthase epsilon chain 1; AltName: Full=ATP synthase F1 sector epsilon subunit 1; AltName: Full=F-ATPase epsilon subunit 1 [Photobacterium profun	0.81	GO:0006119;GO:0045261;GO:0042777;GO:0005524;GO:0005886;GO:0046933;GO:0046961	298386.PBPRA3603	F0F1 ATP synthase subunit epsilon; Produces ATP from ADP in the presence of a proton gradien [...]	0.8102	COG0355	_	_	K02114	ATPF1E, atpC
orf01460_1	470	gi|496276293|ref|WP_008988331.1|	F0F1 ATP synthase subunit beta [Photobacterium leiognathi]	0.95	gi|81828648|sp|Q6LLG8.1|ATPB1_PHOPR	RecName: Full=ATP synthase subunit beta 1; AltName: Full=ATP synthase F1 sector subunit beta 1; AltName: Full=F-ATPase subunit beta 1 [Photobacterium profundum]	0.95	GO:0045261;GO:0042777;GO:0015991;GO:0005524;GO:0005886;GO:0046933	298386.PBPRA3604	F0F1 ATP synthase subunit beta; Produces ATP from ADP in the presence of a proton gradient a [...]	0.9509	COG0055	_	_	K02112	ATPF1B, atpD
orf01461_1	288	gi|496276292|ref|WP_008988330.1|	F0F1 ATP synthase subunit gamma [Photobacterium leiognathi]	0.88	gi|226698204|sp|B6EHG5.1|ATPG_ALISL	RecName: Full=ATP synthase gamma chain; AltName: Full=ATP synthase F1 sector gamma subunit; AltName: Full=F-ATPase gamma subunit [Aliivibrio salmonicida LFI1238]	0.88	GO:0006119;GO:0045261;GO:0042777;GO:0005524;GO:0005886;GO:0046933;GO:0046961	298386.PBPRA3605	F0F1 ATP synthase subunit gamma; Produces ATP from ADP in the presence of a proton gradient [...]	0.875	COG0224	_	_	K02115	ATPF1G, atpG
orf01462_1	513	gi|636574480|gb|KDM92014.1|	ATP F0F1 synthase subunit alpha [Photobacterium halotolerans]	0.93	gi|226739839|sp|B6EHT9.1|ATPA_ALISL	RecName: Full=ATP synthase subunit alpha; AltName: Full=ATP synthase F1 sector subunit alpha; AltName: Full=F-ATPase subunit alpha [Aliivibrio salmonicida LFI1238]	0.92	_	575788.VS_3154	F0F1 ATP synthase subunit alpha; Produces ATP from ADP in the presence of a proton gradient [...]	0.9279	COG0056	_	_	K02111	ATPF1A, atpA
orf01463_1	177	gi|491521301|ref|WP_005378930.1|	F0F1 ATP synthase subunit delta [Vibrio alginolyticus]	0.65	gi|257096142|sp|A7N0Y4.1|ATPD1_VIBCB	RecName: Full=ATP synthase subunit delta 1; AltName: Full=ATP synthase F(1) sector subunit delta 1; AltName: Full=F-type ATPase subunit delta 1; Short=F-ATPase su	0.65	GO:0006811	_	_	_	_	_	_	K02113	ATPF1D, atpH
orf01464_1	127	gi|515528597|ref|WP_016961813.1|	F0F1 ATP synthase subunit B [Enterovibrio norvegicus]	0.8	gi|81697253|sp|Q6LLG4.1|ATPF_PHOPR	RecName: Full=ATP synthase subunit b; AltName: Full=ATP synthase F(0) sector subunit b; AltName: Full=ATPase subunit I; AltName: Full=F-type ATPase subunit b; Short	0.81	_	298386.PBPRA3608	F0F1 ATP synthase subunit B; F(1)F(0) ATP synthase produces ATP from ADP in the presence of [...]	0.811	COG0711	_	_	K02109	ATPF0B, atpF
orf01465_1	81	gi|492970232|ref|WP_006073065.1|	F0F1 ATP synthase subunit C [Vibrio shilonii]	0.86	gi|254809032|sp|B6EHU2.1|ATPL_ALISL	RecName: Full=ATP synthase subunit c; AltName: Full=ATP synthase F(0) sector subunit c; AltName: Full=F-type ATPase subunit c; Short=F-ATPase subunit c; AltName: F	0.86	GO:0015986;GO:0015991;GO:0045263;GO:0016021;GO:0015078;GO:0005886	298386.PBPRA3609	F0F1 ATP synthase subunit C	0.875	COG0636	_	_	K02110	ATPF0C, atpE
orf01466_1	266	gi|515528596|ref|WP_016961812.1|	F0F1 ATP synthase subunit A [Enterovibrio norvegicus]	0.82	gi|81448852|sp|Q8DDH4.1|ATP6_VIBVU	RecName: Full=ATP synthase subunit a; AltName: Full=ATP synthase F0 sector subunit a; AltName: Full=F-ATPase subunit 6 [Vibrio vulnificus CMCP6]	0.8	_	196600.VV3257	F0F1 ATP synthase subunit A; Key component of the proton channel; it plays a direct role in [...]	0.8015	COG0356	_	_	K02108	ATPF0A, atpB
PURINE
orf00145_1	450	gi|647300903|ref|WP_025744518.1|	adenylosuccinate synthetase [Salinivibrio costicola]	0.85	gi|172047545|sp|A5F534.1|PURA_VIBC3	RecName: Full=Adenylosuccinate synthetase; Short=AMPSase; Short=AdSS; AltName: Full=IMP--aspartate ligase [Vibrio cholerae O395]	0.83	_	345073.VC0395_A2180	adenylosuccinate synthetase; Plays an important role in the de novo pathway of purine nucleo [...]	0.8326	COG0104	_	_	K01939	E6.3.4.4, purA
orf00944_1	456	gi|666082311|gb|AIF98804.1|	adenylosuccinate lyase [Alteromonas australica]	0.84	gi|1172761|sp|P44797.1|PUR8_HAEIN	RecName: Full=Adenylosuccinate lyase; Short=ASL; AltName: Full=Adenylosuccinase; Short=ASase [Haemophilus influenzae Rd KW20]	0.81	GO:0006522;GO:0006531;GO:0070626;GO:0006188;GO:0006144;GO:0004018	314275.MADE_02370	adenylosuccinate lyase	0.8315	COG0015	_	_	K01756	purB, ADSL
orf00456_1	214	gi|543216919|ref|WP_021022480.1|	adenylate kinase [Salinivibrio costicola]	0.85	gi|46396089|sp|Q7MMR5.1|KAD_VIBVY	RecName: Full=Adenylate kinase; Short=AK; AltName: Full=ATP-AMP transphosphorylase; AltName: Full=ATP:AMP phosphotransferase; AltName: Full=Adenylate monophosphate k	0.84	GO:0046034;GO:0005524;GO:0046939;GO:0006144;GO:0044209;GO:0005737;GO:0004017	150340.VEA_004136	adenylate kinase	0.8357	COG0563	_	_	K00939	E2.7.4.3, adk
orf00364_1	74	gi|493763082|ref|WP_006711732.1|	nucleoside diphosphate kinase [Vibrio ichthyoenteri]	0.69	gi|254767235|sp|B8F3E4.1|NDK_HAEPS	RecName: Full=Nucleoside diphosphate kinase; Short=NDK; Short=NDP kinase; AltName: Full=Nucleoside-2-P kinase [Haemophilus parasuis SH0165]	0.68	GO:0009260;GO:0042455;GO:0016740;GO:0005488;GO:0009201	_	_	_	_	_	_	K00940	E2.7.4.6, ndk
orf00376_1	486	gi|595580702|emb|CDN99541.1|	IMP dehydrogenase [Photobacterium phosphoreum ANT220]	0.9	gi|123150049|sp|Q0WD32.1|IMDH_YERPE	RecName: Full=Inosine-5'-monophosphate dehydrogenase; Short=IMP dehydrogenase; Short=IMPD; Short=IMPDH [Yersinia pestis]	0.86	GO:0042720;GO:0046872;GO:0006177;GO:0030554;GO:0006144;GO:0003938;GO:0055114	298386.PBPRA0780	inosine 5'-monophosphate dehydrogenase	0.9429	COG0516;COG0517	_	_	K00088	guaB
orf00377_1	528	gi|557385944|ref|WP_023403787.1|	GMP synthase [Vibrio GMP synthase [Vibrio halioticoli NBRC 102217]	0.91	gi|50400315|sp|Q6LU31.1|GUAA_PHOPR	RecName: Full=GMP synthase [glutamine-hydrolyzing]	0.88	_	298386.PBPRA0781	GMP synthase; Catalyzes the synthesis of GMP from XMP (By similarity)	0.8382	COG0518;COG0519	_	_	K01951	guaA, GMPS
orf01392_1	207	gi|503996567|ref|WP_014230561.1|	MULTISPECIES: guanylate kinase guanylate kinase [Vibrio sp. EJY3]	0.84	gi|31340178|sp|Q87TA9.1|KGUA_VIBPA	RecName: Full=Guanylate kinase; AltName: Full=GMP kinase [Vibrio parahaemolyticus RIMD 2210633]	0.82	GO:0005524;GO:0046939;GO:0006144;GO:0006163;GO:0004385;GO:0005737	150340.VEA_001862	guanylate kinase	0.8276	COG0194	_	_	K00942	E2.7.4.8, gmk
orf00619_1	244	gi|506298879|ref|WP_015818654.1|	phosphoribosylaminoimidazole-succinocarboxamide synthase [Teredinibacter turnerae]	0.81	gi|123632109|sp|Q480B3.1|PUR7_COLP3	RecName: Full=Phosphoribosylaminoimidazole-succinocarboxamide synthase; AltName: Full=SAICAR synthetase [Colwellia psychrerythraea 34H]	0.81	GO:0005524;GO:0004639;GO:0006144;GO:0006189	377629.TERTU_1323	phosphoribosylaminoimidazolesuccinocarboxamide synthase	0.8182	COG0152	_	_	K01923	purC
orf00620_1	102	gi|515588594|ref|WP_017021266.1|	phosphoribosylaminoimidazole-succinocarboxamide synthase [Aliivibrio logei]	0.81	gi|226723535|sp|B6EMJ7.1|PUR7_ALISL	RecName: Full=Phosphoribosylaminoimidazole-succinocarboxamide synthase; AltName: Full=SAICAR synthetase [Aliivibrio salmonicida LFI1238]	0.81	_	_	_	_	_	_	_	K01923	purC
orf00117_1	426	gi|501075703|ref|WP_012126536.1|	phosphoribosylamine--glycine ligase [Vibrio campbellii]	0.75	gi|31076888|sp|Q87KS8.1|PUR2_VIBPA	RecName: Full=Phosphoribosylamine--glycine ligase; AltName: Full=GARS; AltName: Full=Glycinamide ribonucleotide synthetase; AltName: Full=Phosphoribosylglycinamide	0.74	_	338187.VIBHAR_00211	phosphoribosylamine--glycine ligase	0.7518	COG0151	_	_	K01945	purD
orf01428_1	166	gi|493275595|ref|WP_006233396.1|	phosphoribosylaminoimidazole carboxylase [Photobacterium profundum]	0.88	gi|6685802|sp|Q9WYS7.1|PURE_THEMA	RecName: Full=N5-carboxyaminoimidazole ribonucleotide mutase; Short=N5-CAIR mutase; AltName: Full=5-(carboxyamino)imidazole ribonucleotide mutase [Thermotoga maritim	0.64	GO:0006189;GO:0034023	298386.PBPRA3574	phosphoribosylaminoimidazole carboxylase, catalytic subunit	0.8882	COG0041	_	_	K01588	purE
orf00992_1	505	gi|496275635|ref|WP_008987673.1|	amidophosphoribosyltransferase [Photobacterium leiognathi]	0.85	gi|84029594|sp|P0AG16.2|PUR1_ECOLI	RecName: Full=Amidophosphoribosyltransferase; Short=ATase; AltName: Full=Glutamine phosphoribosylpyrophosphate amidotransferase; Short=GPATase [Escherichia coli K-1	0.82	GO:0006541;GO:0006536;GO:0046872;GO:0009116;GO:0004044;GO:0009113;GO:0006189	298386.PBPRA2648	amidophosphoribosyltransferase	0.8489	COG0034	_	_	K00764	purF, PPAT
orf00118_1	529	gi|637112521|gb|KDN10170.1|	IMP cyclohydrolase / Phosphoribosylaminoimidazolecarboxamide formyltransferase [Gilliamella apicola]	0.77	gi|167011926|sp|A7ZUM3.1|PUR9_ECO24	RecName: Full=Bifunctional purine biosynthesis protein PurH; Includes: RecName: Full=Phosphoribosylaminoimidazolecarboxamide formyltransferase; AltName: Full=AICAR	0.76	_	331111.EcE24377A_4550	bifunctional phosphoribosylaminoimidazolecarboxamide formyltransferase/IMP cyclohydrolase	0.7656	COG0138	_	_	K00602	purH
orf00379_1	1297	gi|565850579|ref|WP_023933256.1|	phosphoribosylformylglycinamidine synthase [Photobacterium phosphoribosylformylglycinamidine synthase [Photobacterium leiogna	0.79	gi|12585339|sp|Q9KTN2.1|PUR4_VIBCH	RecName: Full=Phosphoribosylformylglycinamidine synthase; Short=FGAM synthase; Short=FGAMS; AltName: Full=Formylglycinamide ribotide amidotransferase; Short=FGARAT;	0.78	_	243277.VC0869	phosphoribosylformylglycinamidine synthase	0.7953	COG0046	_	_	K01952	purL, PFAS
orf01060_1	373	gi|499554115|ref|WP_011234898.1|	phosphoribosylaminoimidazole synthetase [Idiomarina loihiensis]	0.82	gi|81599929|sp|Q5QUP9.1|PUR5_IDILO	RecName: Full=Phosphoribosylformylglycinamidine cyclo-ligase; AltName: Full=AIR synthase; AltName: Full=AIRS; AltName: Full=Phosphoribosyl-aminoimidazole synthetase	0.82	GO:0005524;GO:0006144;GO:0004641;GO:0006189;GO:0005737	283942.IL1661	phosphoribosylaminoimidazole synthetase	0.8232	COG0150	_	_	K01933	purM
orf01061_1	222	gi|518873789|ref|WP_020029664.1|	hypothetical protein [gamma proteobacterium SCGC AAA076-P13]	0.7	gi|131621|sp|P08179.1|PUR3_ECOLI	RecName: Full=Phosphoribosylglycinamide formyltransferase; AltName: Full=5'-phosphoribosylglycinamide transformylase; AltName: Full=GAR transformylase; Short=GART [Es	0.69	_	_	_	_	_	_	_	K11175	purN
orf00825_1	334	gi|491510640|ref|WP_005368274.1|	transcriptional regulator [Photobacterium angustum]	0.73	gi|81756997|sp|Q7MJ57.1|PURR_VIBVY	RecName: Full=HTH-type transcriptional repressor PurR; AltName: Full=Pur regulon repressor; AltName: Full=Purine nucleotide synthesis repressor [Vibrio vulnificus Y	0.73	_	_	_	_	_	_	_	K03604	purR
PYRIMIDINE
orf00561_1	226	gi|646620926|ref|WP_025564959.1|	cytidylate kinase [Psychromonas sp. SP041]	0.76	gi|166220007|sp|A4SLS4.1|KCY_AERS4	RecName: Full=Cytidylate kinase; Short=CK; AltName: Full=Cytidine monophosphate kinase; Short=CMP kinase [Aeromonas salmonicida subsp. salmonicida A449]	0.77	_	382245.ASA_1767	cytidylate kinase	0.771	COG0283	_	_	K00945	cmk
orf00275_1	272	gi|654556447|ref|WP_028023837.1|	carbamoyl phosphate synthase small subunit [Enterovibrio calviensis]	0.79	gi|31340008|sp|Q87SF4.1|CARA_VIBPA	RecName: Full=Carbamoyl-phosphate synthase small chain; AltName: Full=Carbamoyl-phosphate synthetase glutamine chain [Vibrio parahaemolyticus RIMD 2210633]	0.79	_	283942.IL0981	carbamoyl phosphate synthase small subunit	0.7882	COG0505	_	_	K01956	carA, CPA1
orf00276_1	97	gi|654373805|ref|WP_027852972.1|	carbamoyl phosphate synthase small subunit [Marinobacterium litorale]	0.84	gi|60389564|sp|Q6D0C8.1|CARA_PECAS	RecName: Full=Carbamoyl-phosphate synthase small chain; AltName: Full=Carbamoyl-phosphate synthetase glutamine chain [Pectobacterium atrosepticum SCRI1043]	0.79	_	_	_	_	_	_	_	K01956	carA, CPA1
orf00277_1	1071	gi|493272865|ref|WP_006230678.1|	carbamoyl phosphate synthase large subunit [Photobacterium profundum]	0.94	gi|22095535|sp|Q9KPH9.1|CARB_VIBCH	RecName: Full=Carbamoyl-phosphate synthase large chain; AltName: Full=Carbamoyl-phosphate synthetase ammonia chain [Vibrio cholerae O1 biovar El Tor str. N16961]	0.92	GO:0005524;GO:0006526;GO:0004088;GO:0005951;GO:0006536;GO:0046872;GO:0044205;GO:0006206	298386.PBPRA0597	carbamoyl phosphate synthase large subunit	0.9317	COG0458	_	_	K01955	carB, CPA2
orf00580_1	342	gi|492903696|ref|WP_006034102.1|	dihydroorotase [Moritella sp. dihydroorotase [Moritella sp. PE36]	0.8	gi|81399257|sp|Q6LPI7.1|PYRC_PHOPR	RecName: Full=Dihydroorotase; Short=DHOase [Photobacterium profundum]	0.8	GO:0044205;GO:0004151;GO:0008270;GO:0019856	298386.PBPRA2405	dihydroorotase	0.8006	COG0418	_	_	K01465	URA4, pyrC
orf00219_1	308	gi|515525692|ref|WP_016958946.1|	aspartate carbamoyltransferase catalytic subunit [Enterovibrio norvegicus]	0.8	gi|226710821|sp|B5F9P9.1|PYRB_VIBFM	RecName: Full=Aspartate carbamoyltransferase; AltName: Full=Aspartate transcarbamylase; Short=ATCase [Vibrio fischeri MJ11]	0.79	GO:0006522;GO:0044205;GO:0006531;GO:0016597;GO:0009347;GO:0006207;GO:0004070	312309.VF_0406	aspartate carbamoyltransferase catalytic subunit	0.7864	COG0540	_	_	K00609	pyrB, PYR2
orf01390_1	215	gi|499554869|ref|WP_011235652.1|	orotate phosphoribosyltransferase [Idiomarina loihiensis]	0.83	gi|33301519|sp|Q87T92.1|PYRE_VIBPA	RecName: Full=Orotate phosphoribosyltransferase; Short=OPRT; Short=OPRTase [Vibrio parahaemolyticus RIMD 2210633]	0.82	GO:0000287;GO:0044205;GO:0006206;GO:0004588	283942.IL2426	orotate phosphoribosyltransferase; Catalyzes the transfer of a ribosyl phosphate group from [...]	0.8255	COG0461	_	_	K00762	pyrE
orf00566_1	232	gi|516428498|ref|WP_017817860.1|	orotidine 5'-phosphate decarboxylase [Vibrio harveyi]	0.77	gi|81310909|sp|Q5E3Z6.1|PYRF_VIBF1	RecName: Full=Orotidine 5'-phosphate decarboxylase; AltName: Full=OMP decarboxylase; Short=OMPDCase; Short=OMPdecase [Vibrio fischeri ES114]	0.77	_	312309.VF_1755	orotidine 5'-phosphate decarboxylase; Catalyzes the decarboxylation of orotidine 5'- monopho [...]	0.7696	COG0284	_	_	K01591	pyrF
orf01094_1	241	gi|491140039|ref|WP_004998455.1|	MULTISPECIES: uridylate kinase uridylate kinase [Nitrococcus mobilis Nb-231]	0.88	gi|75353545|sp|Q5E3E1.1|PYRH_VIBF1	RecName: Full=Uridylate kinase; Short=UK; AltName: Full=Uridine monophosphate kinase; Short=UMP kinase; Short=UMPK [Vibrio fischeri ES114]	0.86	_	388396.VFMJ11_2094	uridylate kinase; Catalyzes the reversible phosphorylation of UMP to UDP (By similarity)	0.8631	COG0528	_	_	K09903	pyrH
orf00218_1	159	gi|492902278|ref|WP_006032684.1|	aspartate carbamoyltransferase regulatory subunit [Moritella sp. PE36]	0.77	gi|61215027|sp|Q6LUX1.2|PYRI_PHOPR	RecName: Full=Aspartate carbamoyltransferase regulatory chain [Photobacterium profundum]	0.76	GO:0072528;GO:0055086;GO:0044711	298386.PBPRA0473	aspartate carbamoyltransferase regulatory subunit; Involved in allosteric regulation of aspa [...]	0.7632	COG1781	_	_	K00610	pyrI
orf00731_1	336	gi|495497330|ref|WP_008221986.1|	dihydroorotate dehydrogenase [Vibrionales bacterium SWAT-3]	0.77	gi|254788906|sp|B7VNK9.1|PYRD_VIBSL	RecName: Full=Dihydroorotate dehydrogenase (quinone); AltName: Full=DHOdehase; Short=DHOD; Short=DHODase; AltName: Full=Dihydroorotate oxidase [Vibrio splendidus L	0.77	GO:0016020;GO:0006222;GO:0004152;GO:0006206	575788.VS_1422	dihydroorotate dehydrogenase 2	0.7695	COG0167	_	_	K00254	DHODH, pyrD
orf01151_1	437	gi|520912571|ref|WP_020332172.1|	CTP synthase [Vibrio fluvialis]	0.88	gi|31340316|sp|Q8DC63.1|PYRG_VIBVU	RecName: Full=CTP synthase; AltName: Full=CTP synthetase; AltName: Full=UTP--ammonia ligase [Vibrio vulnificus CMCP6]	0.89	GO:0006541;GO:0005524;GO:0044210;GO:0006206;GO:0003883	196600.VV2819	CTP synthetase; Catalyzes the ATP-dependent amination of UTP to CTP with either L-glutamine [...]	0.8855	COG0504	_	_	K01937	E6.3.4.2, pyrG
orf01152_1	99	gi|518272139|ref|WP_019442347.1|	CTP synthetase [Moritella marina]	0.98	gi|119391093|sp|Q47WQ9.1|PYRG_COLP3	RecName: Full=CTP synthase; AltName: Full=CTP synthetase; AltName: Full=UTP--ammonia ligase [Colwellia psychrerythraea 34H]	0.99	GO:0006541;GO:0005524;GO:0044210;GO:0006206;GO:0003883	_	_	_	_	_	_	K01937	E6.3.4.2, pyrG
orf00556_1	754	gi|494726144|ref|WP_007462010.1|	Ribonucleotide reductase of class Ia (aerobic), alpha subunit [Photobacterium sp. AK15]	0.92	gi|2507304|sp|P00452.2|RIR1_ECOLI	RecName: Full=Ribonucleoside-diphosphate reductase 1 subunit alpha; AltName: Full=Protein B1; AltName: Full=Ribonucleoside-diphosphate reductase 1 R1 subunit; AltNam	0.89	GO:0005524;GO:0006260;GO:0055114;GO:0005971;GO:0004748;GO:0006144;GO:0009186;GO:0006206	298386.PBPRA2459	ribonucleotide-diphosphate reductase subunit alpha; Provides the precursors necessary for DN [...]	0.9137	COG0209	_	_	K00525	E1.17.4.1A, nrdA, nrdE
orf00555_1	377	gi|494726143|ref|WP_007462009.1|	Ribonucleotide reductase of class Ia (aerobic), beta subunit [Photobacterium sp. AK15]	0.91	gi|57014104|sp|P69924.2|RIR2_ECOLI	RecName: Full=Ribonucleoside-diphosphate reductase 1 subunit beta; AltName: Full=Protein B2; AltName: Full=Protein R2; AltName: Full=Ribonucleotide reductase 1 [Esc	0.89	GO:0009186;GO:0055114;GO:0016491	298386.PBPRA2460	ribonucleotide-diphosphate reductase subunit beta	0.9098	COG0208	_	_	K00526	E1.17.4.1B, nrdB, nrdF
orf00530_1	357	gi|545476537|ref|WP_021712737.1|	hypothetical protein [Vibrio hypothetical protein VEZ01S_08_00620 [Vibrio ezurae NBRC 102218]	0.52	gi|1174728|sp|P44678.1|TOLA_HAEIN	RecName: Full=Protein TolA [Haemophilus influenzae Rd KW20]	0.5	_	_	_	_	_	_	_	K00943	E2.7.4.9, tmk
orf00905_1	214	gi|490540958|ref|WP_004406087.1|	thymidylate kinase [Vibrio thymidylate kinase [Vibrio nigripulchritudo ATCC 27043]	0.71	gi|14285518|sp|Q9KQI2.1|KTHY_VIBCH	RecName: Full=Thymidylate kinase; AltName: Full=dTMP kinase [Vibrio cholerae O1 biovar El Tor str. N16961]	0.7	_	_	_	_	_	_	_	K00943	E2.7.4.9, tmk
orf01389_1	150	gi|496276146|ref|WP_008988184.1|	deoxyuridine 5'-triphosphate nucleotidohydrolase [Photobacterium leiognathi]	0.84	gi|61212311|sp|Q5QZB6.1|DUT_IDILO	RecName: Full=Deoxyuridine 5'-triphosphate nucleotidohydrolase; Short=dUTPase; AltName: Full=dUTP pyrophosphatase [Idiomarina loihiensis L2TR]	0.83	GO:0000287;GO:0006206;GO:0006226;GO:0046080;GO:0004170	283942.IL0238	deoxyuridine 5'-triphosphate nucleotidohydrolase; This enzyme is involved in nucleotide meta [...]	0.8322	COG0756	_	_	K01520	dut, DUT
orf00920_1	172	gi|653000541|ref|WP_027252744.1|	deoxycytidine triphosphate deaminase [Photobacterium halotolerans]	0.87	gi|238693275|sp|B4RZ25.1|DCD_ALTMD	RecName: Full=Deoxycytidine triphosphate deaminase; Short=dCTP deaminase [Alteromonas macleodii str. 'Deep ecotype']	0.85	_	314275.MADE_01987	deoxycytidine triphosphate deaminase	0.8589	COG0717	_	_	K01494	E3.5.4.13, dcd
orf00264_1	282	gi|493272850|ref|WP_006230663.1|	thymidylate synthase [Photobacterium profundum]	0.89	gi|259550815|sp|C4LD19.1|TYSY_TOLAT	RecName: Full=Thymidylate synthase; Short=TS; Short=TSase [Tolumonas auensis DSM 9187]	0.88	GO:0006231;GO:0006235;GO:0006206;GO:0004799;GO:0005737;GO:0032259	595494.Tola_2961	thymidylate synthase; Provides the sole de novo source of dTMP for DNA biosynthesis (By simi [...]	0.8834	COG0207	_	_	K00560	thyA, TYMS
AMINO ACIDS
orf01184_1	316	gi|491777190|ref|WP_005593497.1|	glutathione synthetase [Vibrio glutathione synthetase [Vibrio scophthalmi LMG 19158]	0.8	gi|31076673|sp|Q87LK1.1|GSHB_VIBPA	RecName: Full=Glutathione synthetase; AltName: Full=GSH synthetase; Short=GSH-S; Short=GSHase; AltName: Full=Glutathione synthase [Vibrio parahaemolyticus RIMD 2210	0.79	GO:0000287;GO:0005524;GO:0005829;GO:0004363;GO:0006750;GO:0030145	150340.VEA_002462	glutathione synthetase	0.7937	COG0189	_	_	K01920	E6.3.2.3, gshB
orf01136_1	455	gi|653001341|ref|WP_027253542.1|	glutamate--cysteine ligase [Photobacterium halotolerans]	0.65	gi|73919713|sp|Q6LMV1.1|GSH1_PHOPR	RecName: Full=Glutamate--cysteine ligase; AltName: Full=Gamma-ECS; Short=GCS; AltName: Full=Gamma-glutamylcysteine synthetase [Photobacterium profundum]	0.64	_	_	_	_	_	_	_	K01919	gshA
Arginine and Proline
orf01334_1	404	gi|635167433|dbj|GAJ73949.1|	acetylornithine aminotransferase [Vibrio sp. JCM 18904]	0.82	gi|41016881|sp|Q87L20.1|ARGD_VIBPA	RecName: Full=Acetylornithine aminotransferase; Short=ACOAT [Vibrio parahaemolyticus RIMD 2210633]	0.81	_	150340.VEA_002275	acetylornithine aminotransferase/N-succinyl-L,L-diaminopimelate aminotransferase/succinylorn [...]	0.8159	COG4992	_	_	K00821	argD
orf00411_1	424	gi|557386016|ref|WP_023403859.1|	gamma-glutamyl phosphate reductase [Vibrio halioticoli]	0.69	gi|52000797|sp|Q6LTX2.1|PROA_PHOPR	RecName: Full=Gamma-glutamyl phosphate reductase; Short=GPR; AltName: Full=Glutamate-5-semialdehyde dehydrogenase; AltName: Full=Glutamyl-gamma-semialdehyde dehydro	0.69	_	_	_	_	_	_	_	K00147	proA
orf00410_1	370	gi|654556266|ref|WP_028023657.1|	gamma-glutamyl kinase [Enterovibrio calviensis]	0.73	gi|51316226|sp|Q6LTX3.1|PROB_PHOPR	RecName: Full=Glutamate 5-kinase; AltName: Full=Gamma-glutamyl kinase; Short=GK [Photobacterium profundum]	0.72	_	_	_	_	_	_	_	K00931	proB
Cysteine, methionine and Serine
orf01370_1	263	gi|594398437|gb|EXU76373.1|	serine acetyltransferase [Erwinia mallotivora]	0.75	gi|231969|sp|P29847.1|CYSE_SALTY	RecName: Full=Serine acetyltransferase; Short=SAT [Salmonella enterica subsp. enterica serovar Typhimurium str. LT2]	0.74	GO:0016746	_	_	_	_	_	_	K00640	cysE
orf00423_1	318	gi|542098047|ref|WP_021014587.1|	cysteine synthase A [Serratia sp. ATCC 39006]	0.83	gi|81175247|sp|P0ABK6.2|CYSK_ECO57	RecName: Full=Cysteine synthase A; Short=CSase A; AltName: Full=O-acetylserine (thiol)-lyase A; Short=OAS-TL A; AltName: Full=O-acetylserine sulfhydrylase A; AltNam	0.82	GO:0016787;GO:0006535;GO:0004124;GO:0016740;GO:0009333	298386.PBPRA0864	putative cysteine synthase A	0.8245	COG0031	_	_	K01738	cysK
orf01182_1	382	gi|494730473|ref|WP_007466339.1|	S-adenosylmethionine synthetase [Photobacterium sp. AK15]	0.9	gi|29611799|sp|Q8DCA3.1|METK_VIBVU	RecName: Full=S-adenosylmethionine synthase; Short=AdoMet synthase; AltName: Full=MAT; AltName: Full=Methionine adenosyltransferase [Vibrio vulnificus CMCP6]	0.91	GO:0000287;GO:0006555;GO:0005524;GO:0006730;GO:0004478;GO:0005737;GO:0006556	216895.VV1_1536	S-adenosylmethionine synthetase; Catalyzes the formation of S-adenosylmethionine from methio [...]	0.9072	COG0192	_	_	K00789	metK
orf01288_1	304	gi|494728382|ref|WP_007464248.1|	Homoserine O-succinyltransferase [Photobacterium sp. AK15]	0.7	gi|56749250|sp|Q6LV74.1|META_PHOPR	RecName: Full=Homoserine O-succinyltransferase; AltName: Full=Homoserine O-transsuccinylase; Short=HTS [Photobacterium profundum]	0.7	GO:0008652;GO:0016740	_	_	_	_	_	_	K00651	metA
orf01348_1	395	gi|446135378|ref|WP_000213233.1|	cystathionine gamma-synthase [Vibrio cholerae]	0.75	gi|127030|sp|P00935.1|METB_ECOLI	RecName: Full=Cystathionine gamma-synthase; Short=CGS; AltName: Full=O-succinylhomoserine (thiol)-lyase [Escherichia coli K-12]	0.68	_	_	_	_	_	_	_	K01739	metB
orf00243_1	817	gi|515586380|ref|WP_017019071.1|	bifunctional aspartokinase I/homoserine dehydrogenase I [Aliivibrio fischeri]	0.7	gi|34395933|sp|P00561.2|AK1H_ECOLI	RecName: Full=Bifunctional aspartokinase/homoserine dehydrogenase 1; AltName: Full=Aspartokinase I/homoserine dehydrogenase I; Short=AKI-HDI; Includes: RecName: Ful	0.67	GO:0006520;GO:0016740	312309.VF_2118	bifunctional aspartokinase I/homeserine dehydrogenase I	0.7542	COG0460	_	_	K12524	thrA
orf01283_1	170	gi|647301445|ref|WP_025744959.1|	hypothetical protein [Salinivibrio costicola]	0.81	gi|81587851|sp|Q8DCJ7.1|METH_VIBVU	RecName: Full=Methionine synthase; AltName: Full=5-methyltetrahydrofolate--homocysteine methyltransferase; AltName: Full=Methionine synthase, vitamin-B12 dependent;	0.83	GO:0008898;GO:0005622;GO:0008705;GO:0031419;GO:0008270;GO:0042558;GO:0032259;GO:0009086	_	_	_	_	_	_	K00548	metH, MTR
orf01284_1	1019	gi|515575311|ref|WP_017008085.1|	B12-dependent methionine synthase [Enterovibrio calviensis]	0.8	gi|81726828|sp|Q87L95.1|METH_VIBPA	RecName: Full=Methionine synthase; AltName: Full=5-methyltetrahydrofolate--homocysteine methyltransferase; AltName: Full=Methionine synthase, vitamin-B12 dependent;	0.8	_	298386.PBPRA3294	B12-dependent methionine synthase	0.8408	COG0646;COG1410	_	_	K00548	metH, MTR
orf01177_1	407	gi|584421963|gb|EWH07544.1|	D-3-phosphoglycerate dehydrogenase [Pseudoalteromonas lipolytica SCSIO 04301]	0.77	gi|71162364|sp|P0A9T2.2|SERA_ECO57	RecName: Full=D-3-phosphoglycerate dehydrogenase; Short=PGDH [Escherichia coli O157:H7]	0.74	GO:0016616;GO:0048037;GO:0044710;GO:0036094	458817.Shal_0723	D-3-phosphoglycerate dehydrogenase	0.7679	COG0111	_	_	K00058	serA, PHGDH
orf00300_1	318	gi|487959478|ref|WP_002032835.1|	phosphoserine phosphatase SerB [Vibrio cholerae]	0.6	gi|84028706|sp|P0AGB1.1|SERB_ECO57	RecName: Full=Phosphoserine phosphatase; Short=PSP; Short=PSPase; AltName: Full=O-phosphoserine phosphohydrolase [Escherichia coli O157:H7]	0.57	_	_	_	_	_	_	_	K01079	serB, PSPH
orf00559_1	361	gi|647219339|ref|WP_025672837.1|	MFS transporter [Salinivibrio socompensis]	0.68	gi|41017938|sp|Q7VR40.1|SERC_BLOFL	RecName: Full=Phosphoserine aminotransferase; AltName: Full=Phosphohydroxythreonine aminotransferase; Short=PSAT [Candidatus Blochmannia floridanus]	0.69	GO:0044283;GO:0044763;GO:1901566;GO:0016740;GO:0044249	_	_	_	_	_	_	K00831	serC, PSAT1
orf00245_1	294	gi|499928633|ref|WP_011609367.1|	threonine synthase [Histophilus threonine synthase [Haemophilus somnus 129PT]	0.7	gi|48474424|sp|Q89AR5.1|THRC_BUCBP	RecName: Full=Threonine synthase; Short=TS [Buchnera aphidicola str. Bp (Baizongia pistaciae)]	0.69	_	_	_	_	_	_	_	K01733	thrC
orf00246_1	123	gi|339779704|gb|AEK06393.1|	putative riboflavin biosynthesis protein [uncultured bacterium DY94]	0.62	gi|48474424|sp|Q89AR5.1|THRC_BUCBP	RecName: Full=Threonine synthase; Short=TS [Buchnera aphidicola str. Bp (Baizongia pistaciae)]	0.59	_	_	_	_	_	_	_	K01733	thrC
orf00244_1	323	gi|491563182|ref|WP_005420768.1|	homoserine kinase [Aliivibrio homoserine kinase [Vibrio fischeri ES114]	0.62	gi|75506940|sp|Q5E2Y4.1|KHSE_VIBF1	RecName: Full=Homoserine kinase; Short=HK; Short=HSK [Vibrio fischeri ES114]	0.62	GO:0044237	_	_	_	_	_	_	K00872	thrB1
orf00999_1	337	gi|490534248|ref|WP_004399419.1|	semialdehyde dehydrogenase [Vibrio nigripulchritudo]	0.83	gi|6226854|sp|P23247.2|DHAS2_VIBCH	RecName: Full=Aspartate-semialdehyde dehydrogenase 2; Short=ASA dehydrogenase 2; Short=ASADH 2; AltName: Full=Aspartate-beta-semialdehyde dehydrogenase 2 [Vibrio ch	0.81	GO:0000051;GO:0019877;GO:0009097;GO:0051287;GO:0009088;GO:0005737;GO:0071266;GO:0055114;GO:0006563;GO:0046983;GO:0050661;GO:0009089;GO:0003942;GO:0006544;GO:0004073	243277.VC2107	aspartate-semialdehyde dehydrogenase	0.8125	COG0136	_	_	K00133	asd
Histidine
orf00498_1	246	gi|654649578|ref|WP_028110607.1|	1-(5-phosphoribosyl)-5-[(5-phosphoribosylamino)methylideneamino]	0.66	gi|81310967|sp|Q5E634.1|HIS4_VIBF1	RecName: Full=1-(5-phosphoribosyl)-5-[(5-phosphoribosylamino)methylideneamino]	0.65	_	_	_	_	_	_	_	K01814	hisA
orf00500_1	356	gi|503874179|ref|WP_014108173.1|	imidazoleglycerol-phosphate dehydratase [Glaciecola nitratireducens]	0.75	gi|44888023|sp|Q7MLS4.1|HIS7_VIBVY	RecName: Full=Histidine biosynthesis bifunctional protein HisB; Includes: RecName: Full=Histidinol-phosphatase; Includes: RecName: Full=Imidazoleglycerol-phosphate	0.73	_	314275.MADE_01115	imidazole glycerol-phosphate dehydratase/histidinol phosphatase	0.78	COG0241	_	_	K01089	hisB
orf00501_1	359	gi|499991744|ref|WP_011672462.1|	histidinol-phosphate aminotransferase [Buchnera aphidicola]	0.65	gi|122285597|sp|Q058A6.1|HIS8_BUCCC	RecName: Full=Histidinol-phosphate aminotransferase; AltName: Full=Imidazole acetol-phosphate transaminase [Buchnera aphidicola BCc]	0.65	GO:0009058;GO:0008483	_	_	_	_	_	_	K00817	hisC
orf00502_1	418	gi|515606369|ref|WP_017038969.1|	bifunctional histidinal dehydrogenase/ histidinol dehydrogenase [Vibrio genomosp. F10]	0.69	gi|81310968|sp|Q5E638.1|HISX_VIBF1	RecName: Full=Histidinol dehydrogenase; Short=HDH [Vibrio fischeri ES114]	0.67	_	_	_	_	_	_	_	K00013	hisD
orf00503_1	296	gi|654557675|ref|WP_028025048.1|	ATP phosphoribosyltransferase [Enterovibrio calviensis]	0.7	gi|50402152|sp|P62365.1|HIS1_PHOPR	RecName: Full=ATP phosphoribosyltransferase; Short=ATP-PRT; Short=ATP-PRTase [Photobacterium profundum]	0.7	GO:0016740;GO:0043167	_	_	_	_	_	_	K00765	hisG
orf00499_1	199	gi|504312164|ref|WP_014499266.1|	imidazole glycerol phosphate synthase [Buchnera aphidicola]	0.66	gi|8134490|sp|Q9ZHE3.1|HIS5_BUCAP	RecName: Full=Imidazole glycerol phosphate synthase subunit HisH; AltName: Full=IGP synthase glutamine amidotransferase subunit; AltName: Full=IGP synthase subunit H	0.62	GO:0016740	_	_	_	_	_	_	K02501	hisH
orf00495_1	116	gi|38639419|gb|AAR25840.1|	histidine biosynthesis bifunctional protein [Buchnera aphidicola (Chaitophorus populeti)]	0.72	gi|22654257|sp|Q9ZHE0.2|HIS2_BUCAP	RecName: Full=Histidine biosynthesis bifunctional protein HisIE; Includes: RecName: Full=Phosphoribosyl-AMP cyclohydrolase; Short=PRA-CH; Includes: RecName: Full=Ph	0.65	GO:0016787;GO:0008152	_	_	_	_	_	_	K11755	hisIE
orf00496_1	92	gi|595580402|emb|CDN99239.1|	fused phosphoribosyl-AMP cyclohydrolase ; phosphoribosyl-ATP pyrophosphatase [Photobacterium phosphoreum ANT220]	0.77	gi|32129596|sp|Q89AX6.1|HIS2_BUCBP	RecName: Full=Histidine biosynthesis bifunctional protein HisIE; Includes: RecName: Full=Phosphoribosyl-AMP cyclohydrolase; Short=PRA-CH; Includes: RecName: Full=Ph	0.67	_	_	_	_	_	_	_	K11755	hisIE
Lysine
orf01054_1	294	gi|653001593|ref|WP_027253793.1|	dihydrodipicolinate synthase [Photobacterium halotolerans]	0.76	gi|226722430|sp|B7LKG3.1|DAPA_ESCF3	RecName: Full=4-hydroxy-tetrahydrodipicolinate synthase; Short=HTPA synthase [Escherichia fergusonii ATCC 35469]	0.77	GO:0016829;GO:0046451;GO:0009085	290338.CKO_00309	dihydrodipicolinate synthase	0.7698	COG0329	_	_	K01714	dapA
orf00274_1	269	gi|648245194|ref|WP_026026343.1|	dihydrodipicolinate reductase [Vibrio breoganii]	0.68	gi|226696348|sp|B6ENC8.1|DAPB_ALISL	RecName: Full=4-hydroxy-tetrahydrodipicolinate reductase; Short=HTPA reductase [Aliivibrio salmonicida LFI1238]	0.68	_	_	_	_	_	_	_	K00215	dapB
orf00039_1	276	gi|549778312|ref|WP_022552104.1|	diaminopimelate epimerase [Vibrio nigripulchritudo]	0.76	gi|75431420|sp|Q5E1W7.1|DAPF_VIBF1	RecName: Full=Diaminopimelate epimerase; Short=DAP epimerase [Vibrio fischeri ES114]	0.77	GO:0016853;GO:0009085	312309.VF_2484	diaminopimelate epimerase	0.7673	COG0253	_	_	K01778	dapF
orf00038_1	423	gi|491536220|ref|WP_005393840.1|	diaminopimelate decarboxylase [Vibrio alginolyticus]	0.8	gi|13124077|sp|Q9KVL7.1|DCDA_VIBCH	RecName: Full=Diaminopimelate decarboxylase; Short=DAP decarboxylase; Short=DAPDC [Vibrio cholerae O1 biovar El Tor str. N16961]	0.78	GO:0008836;GO:0009089;GO:0030170	150340.VEA_002110	diaminopimelate decarboxylase	0.7947	COG0019	_	_	K01586	lysA
orf01282_1	446	gi|493697577|ref|WP_006647408.1|	aspartate kinase [Photobacterium sp. SKA34]	0.76	gi|416597|sp|P08660.2|AK3_ECOLI	RecName: Full=Lysine-sensitive aspartokinase 3; AltName: Full=Aspartate kinase III; Short=AKIII; AltName: Full=Lysine-sensitive aspartokinase III [Escherichia coli K-1	0.71	GO:0008652;GO:0016301	298386.PBPRA3293	aspartate kinase III	0.7511	COG0527	_	_	K00928	lysC
orf01117_1	338	gi|515526121|ref|WP_016959375.1|	2,3,4,5-tetrahydropyridine-2,6-carboxylate N-succinyltransferase [Enterovibrio norvegicus]	0.72	gi|81623041|sp|Q9KPN7.1|DAPD_VIBCH	RecName: Full=2,3,4,5-tetrahydropyridine-2,6-dicarboxylate N-succinyltransferase; AltName: Full=Tetrahydrodipicolinate N-succinyltransferase; Short=THDP succinyltra	0.79	_	298386.PBPRA3004	putative 2,3,4,5-tetrahydropyridine-2-carboxylate N-succinyltransferase	0.7889	COG2171	_	_	K00674	dapD
orf00416_1	306	gi|488494503|ref|WP_002537947.1|	N-succinyl-L,L-diaminopimelate desuccinylase [Grimontia sp. AK16]	0.8	gi|81727140|sp|Q87MI6.1|DAPE_VIBPA	RecName: Full=Succinyl-diaminopimelate desuccinylase; Short=SDAP desuccinylase; AltName: Full=N-succinyl-LL-2,6-diaminoheptanedioate amidohydrolase [Vibrio parahaem	0.75	GO:0008237;GO:0006508;GO:0009089;GO:0019877;GO:0008270;GO:0009014;GO:0050897	223926.VP2269	succinyl-diaminopimelate desuccinylase; Catalyzes the hydrolysis of N-succinyl-L,L- diaminop [...]	0.7508	COG0624	_	_	K01439	dapE
Phenylalanine, Tyrosine and Tryptophan
orf01125_1	387	gi|501544563|ref|WP_012549467.1|	bifunctional chorismate mutase/prephenate dehydratase [Aliivibrio salmonicida]	0.72	gi|266771|sp|Q02286.1|PHEA_ENTAG	RecName: Full=P-protein; Includes: RecName: Full=Chorismate mutase; Short=CM; Includes: RecName: Full=Prephenate dehydratase; Short=PDT	0.69	GO:0019752;GO:0016829	_	_	_	_	_	_	K14170	pheA
orf01127_1	69	gi|661560671|emb|CDG16920.1|	bifunctional: chorismate mutase T (N-terminal); prephenate dehydrogenase (C-terminal) [Xenorhabdus doucetiae]	0.67	_	_	_	GO:0008652;GO:0016491	_	_	_	_	_	_	K04093	pheA1
orf01126_1	279	gi|501527626|ref|WP_012534123.1|	chorismate mutase [Aliivibrio bifunctional chorismate mutase/prephenate dehydrogenase [Vibrio fischeri MJ11]	0.73	gi|267186|sp|Q02287.1|TYRA_ENTAG	RecName: Full=T-protein; Includes: RecName: Full=Chorismate mutase; Short=CM; Includes: RecName: Full=Prephenate dehydrogenase; Short=PDH	0.72	GO:0016853;GO:0009073;GO:0016628	_	_	_	_	_	_	K14187	tyrA
orf00560_1	432	gi|639234138|gb|KDN30406.1|	3-phosphoshikimate 1-carboxyvinyltransferase [Vibrio fortis]	0.74	gi|254805946|sp|B7VM38.1|AROA_VIBSL	RecName: Full=3-phosphoshikimate 1-carboxyvinyltransferase; AltName: Full=5-enolpyruvylshikimate-3-phosphate synthase; Short=EPSP synthase; Short=EPSPS [Vibrio spl	0.74	_	_	_	_	_	_	_	K00800	aroA
orf01341_1	364	gi|526241793|ref|WP_020839761.1|	3-dehydroquinate synthase [Vibrio parahaemolyticus]	0.74	gi|31076607|sp|Q87L68.1|AROB_VIBPA	RecName: Full=3-dehydroquinate synthase [Vibrio parahaemolyticus RIMD 2210633]	0.73	_	_	_	_	_	_	_	K01735	aroB
orf01003_1	353	gi|497182269|ref|WP_009500063.1|	chorismate synthase [Haemophilus sp. oral taxon 851]	0.87	gi|166218032|sp|A5UFZ9.1|AROC_HAEIG	RecName: Full=Chorismate synthase; AltName: Full=5-enolpyruvylshikimate-3-phosphate phospholyase [Haemophilus influenzae PittGG]	0.87	_	374931.CGSHiGG_03590	chorismate synthase	0.8655	COG0082	_	_	K01736	aroC
orf01424_1	282	gi|551346756|ref|WP_022966166.1|	shikimate 5-dehydrogenase [Pseudomonas caeni]	0.61	gi|226697500|sp|B5FCV8.1|AROE_VIBFM	RecName: Full=Shikimate dehydrogenase [Vibrio fischeri MJ11]	0.62	_	_	_	_	_	_	_	K00014	aroE
orf00125_1	151	gi|575852759|emb|CDL81179.1|	3-dehydroquinate dehydratase [Xenorhabdus cabanillasii JM26]	0.79	gi|123327166|sp|Q0I1Y1.1|AROQ_HISS1	RecName: Full=3-dehydroquinate dehydratase; Short=3-dehydroquinase; AltName: Full=Type II DHQase [Haemophilus somnus 129PT]	0.8	GO:0003855;GO:0009094;GO:0009423;GO:0006571;GO:0000162	228400.HSM_1604	3-dehydroquinate dehydratase; Catalyzes a trans-dehydration via an enolate intermediate (By [...]	0.7973	COG0757	_	_	K03786	aroQ, qutE
orf01128_1	342	gi|664678193|gb|KES18328.1|	3-deoxy-D-arabino-heptulosonate 7-phosphate (DAHP) synthase [Gilliamella apicola SCGC AB-598-I20]	0.81	gi|114190|sp|P00888.1|AROF_ECOLI	RecName: Full=Phospho-2-dehydro-3-deoxyheptonate aldolase, Tyr-sensitive; AltName: Full=3-deoxy-D-arabino-heptulosonate 7-phosphate synthase; AltName: Full=DAHP synth	0.78	GO:0009094;GO:0009423;GO:0006571;GO:0003849;GO:0000162	243277.VC0695	phospho-2-dehydro-3-deoxyheptonate aldolase	0.8012	COG0722	_	_	K01626	E2.5.1.54, aroF, aroG, aroH
orf01342_1	172	gi|648243398|ref|WP_026024547.1|	shikimate kinase [Enterovibrio calviensis]	0.96	gi|81615652|sp|Q6LVF6.1|AROK_PHOPR	RecName: Full=Shikimate kinase; Short=SK [Photobacterium profundum]	0.95	GO:0000287;GO:0009094;GO:0016310;GO:0009423;GO:0004765;GO:0006571;GO:0005524;GO:0000162;GO:0005737	298386.PBPRA0280	shikimate kinase I; Catalyzes the specific phosphorylation of the 3-hydroxyl group of shikim [...]	0.9532	COG0703	_	_	K00891	E2.7.1.71, aroK, aroL
orf00543_1	458	gi|667807879|gb|KFA96894.1|	indole-3-glycerol phosphate synthase [Vibrio sp. ER1A]	0.69	gi|14548288|sp|Q9KST5.1|TRPC_VIBCH	RecName: Full=Tryptophan biosynthesis protein TrpCF; Includes: RecName: Full=Indole-3-glycerol phosphate synthase; Short=IGPS; Includes: RecName: Full=N-(5'-phospho	0.69	_	_	_	_	_	_	_	K13498	trpCF
orf00544_1	337	gi|515593539|ref|WP_017026174.1|	anthranilate phosphoribosyltransferase [Vibrio rumoiensis]	0.74	gi|81615114|sp|Q6LPA6.1|TRPD_PHOPR	RecName: Full=Anthranilate phosphoribosyltransferase [Photobacterium profundum]	0.74	GO:0046872;GO:0016757;GO:0009073	_	_	_	_	_	_	K00766	trpD
orf00320_1	460	gi|501254398|ref|WP_012297416.1|	anthranilate synthase [Acinetobacter baumannii]	0.77	gi|136323|sp|P20463.1|TRPE_LEPBI	RecName: Full=Anthranilate synthase component 1; Short=AS; Short=ASI	0.66	GO:0016833	509170.ABSDF3336	anthranilate synthase component I	0.7696	COG0147	_	_	K01657	trpE
orf00321_1	201	gi|501355486|ref|WP_012387067.1|	anthranilate synthase subunit II [Leptospira biflexa]	0.68	gi|1351305|sp|P20441.2|TRPG_LEPBI	RecName: Full=Anthranilate synthase component 2; Short=AS; Short=ASII; AltName: Full=Anthranilate synthase, GATase component; AltName: Full=Anthranilate synthase, gl	0.68	_	_	_	_	_	_	_	K01658	trpG
orf00304_1	101	gi|446172766|ref|WP_000250621.1|	Trp operon repressor [Vibrio sp. RC586]	0.72	gi|166228670|sp|A7MTC2.1|TRPR_VIBCB	RecName: Full=Trp operon repressor homolog [Vibrio campbellii ATCC BAA-1116]	0.72	GO:0006351	338187.VIBHAR_00999	Trp operon repressor; This protein is an aporepressor. When complexed with L- tryptophan it [...]	0.7703	COG2973	_	_	K03720	trpR
Isoleucine
orf00193_1	569	gi|491512212|ref|WP_005369846.1|	acetolactate synthase [Photobacterium angustum]	0.87	gi|2507470|sp|P00893.2|ILVI_ECOLI	RecName: Full=Acetolactate synthase isozyme 3 large subunit; AltName: Full=AHAS-III; AltName: Full=ALS-III; AltName: Full=Acetohydroxy-acid synthase III large subuni	0.82	GO:0000287;GO:0015940;GO:0050660;GO:0009097;GO:0003984;GO:0009099;GO:0005948;GO:0009098;GO:0030976	298386.PBPRA0425	acetolactate synthase 3 catalytic subunit	0.8584	COG0028	_	_	K01652	E2.2.1.6L, ilvB, ilvG, ilvI
orf00194_1	166	gi|543217986|ref|WP_021023377.1|	acetolactate synthase [Salinivibrio costicola]	0.81	gi|33112642|sp|P00894.3|ILVH_ECOLI	RecName: Full=Acetolactate synthase isozyme 3 small subunit; AltName: Full=ALS-III; AltName: Full=Acetohydroxy-acid synthase III small subunit; Short=AHAS-III [Esch	0.74	GO:0009099;GO:0009098;GO:0005948;GO:0015940;GO:0016597;GO:0009097;GO:0003984	298386.PBPRA0426	acetolactate synthase III small subunit	0.8182	COG0440	_	_	K01653	E2.2.1.6S, ilvH, ilvN
orf01455_1	311	gi|490877311|ref|WP_004739309.1|	MULTISPECIES: branched-chain amino acid aminotransferase [Vibrionales]	0.82	gi|60392454|sp|P0A1A5.2|ILVE_SALTY	RecName: Full=Branched-chain-amino-acid aminotransferase; Short=BCAT; AltName: Full=Transaminase B [Salmonella enterica subsp. enterica serovar Typhimurium str. LT2	0.82	_	388396.VFMJ11_2693	branched-chain amino acid aminotransferase	0.8143	COG0115	_	_	K00826	E2.6.1.42, ilvE
orf01457_1	503	gi|494735929|ref|WP_007471369.1|	Threonine dehydratase biosynthetic [Photobacterium sp. AK15]	0.77	gi|135720|sp|P04968.1|ILVA_ECOLI	RecName: Full=L-threonine dehydratase biosynthetic IlvA; AltName: Full=Threonine deaminase [Escherichia coli K-12]	0.75	GO:0016829;GO:0006520	298386.PBPRA3596	threonine dehydratase	0.7629	COG1171	_	_	K01754	E4.3.1.19, ilvA, tdcB
orf01419_1	489	gi|503621574|ref|WP_013855650.1|	MULTISPECIES: ketol-acid reductoisomerase [Vibrio]	0.84	gi|50400318|sp|Q6LVZ5.1|ILVC_PHOPR	RecName: Full=Ketol-acid reductoisomerase; AltName: Full=Acetohydroxy-acid isomeroreductase; AltName: Full=Alpha-keto-beta-hydroxylacyl reductoisomerase [Photobacte	0.83	GO:0009098;GO:0009099;GO:0050661;GO:0015940;GO:0016853;GO:0009097;GO:0004455;GO:0055114	298386.PBPRA0085	ketol-acid reductoisomerase	0.8347	COG0059	_	_	K00053	ilvC
orf01456_1	612	gi|543169551|ref|WP_021021458.1|	dihydroxy-acid dehydratase [Vibrio gazogenes]	0.87	gi|31076724|sp|Q87KB6.1|ILVD_VIBPA	RecName: Full=Dihydroxy-acid dehydratase; Short=DAD [Vibrio parahaemolyticus RIMD 2210633]	0.86	GO:0009098;GO:0009099;GO:0015940;GO:0004160;GO:0046872;GO:0051539;GO:0009097	223926.VP3061	dihydroxy-acid dehydratase	0.8595	COG0129	_	_	K01687	ilvD
orf01454_1	285	gi|515528405|ref|WP_016961622.1|	transcriptional regulator [Enterovibrio norvegicus]	0.53	gi|1170550|sp|P44821.1|ILVY_HAEIN	RecName: Full=HTH-type transcriptional activator IlvY [Haemophilus influenzae Rd KW20]	0.62	_	_	_	_	_	_	_	K02521	ilvY
FLAGELLAR
orf00831_1	451	gi|636574050|gb|KDM91590.1|	ATP synthase [Photobacterium halotolerans]	0.67	gi|81541593|sp|Q9I4N1.1|FLII_PSEAE	RecName: Full=Flagellum-specific ATP synthase [Pseudomonas aeruginosa PAO1]	0.7	_	_	_	_	_	_	_	K02412	fliI
orf00834_1	334	gi|497288811|ref|WP_009603028.1|	flagellar motor switch protein FliG [Vibrio caribbenthicus]	0.76	gi|62286901|sp|Q9X4Q9.1|FLIG_VIBCH	RecName: Full=Flagellar motor switch protein FliG [Vibrio cholerae O1 biovar El Tor str. N16961]	0.55	GO:0040011	223926.VPA1535	flagellar motor switch protein G	0.7631	COG1536	_	_	K02410	fliG
orf00835_1	564	gi|491506721|ref|WP_005364359.1|	flagellar MS-ring protein [Photobacterium angustum]	0.79	gi|12230924|sp|Q51463.2|FLIF_PSEAE	RecName: Full=Flagellar M-ring protein [Pseudomonas aeruginosa PAO1]	0.59	_	223926.VPA1536	flagellar MS-ring protein	0.7688	COG1766	_	_	K02409	fliF
orf00836_1	109	gi|491537215|ref|WP_005394835.1|	putative flagellar hook-basal body complex protein [Vibrio alginolyticus]	0.7	_	_	_	GO:0009288	150340.VEA_001185	flagellar hook-basal body complex protein FliE	0.8235	COG1677	_	_	K02408	fliE
orf00840_1	127	gi|646448140|ref|WP_025532633.1|	flagellar motor switch protein FliN [Vibrio parahaemolyticus]	0.82	gi|12230926|sp|Q51466.2|FLIN_PSEAE	RecName: Full=Flagellar motor switch protein FliN [Pseudomonas aeruginosa PAO1]	0.77	GO:0016020;GO:0008152;GO:0009425;GO:0003774;GO:0071973;GO:0006935	223926.VPA1541	flagellar motor switch protein	0.8571	COG1886	_	_	K02417	fliNY, fliN
orf00841_1	249	gi|647032757|ref|WP_025630453.1|	flagellar biosynthesis protein flip [Vibrio parahaemolyticus]	0.91	gi|12230927|sp|Q51468.2|FLIP_PSEAE	RecName: Full=Flagellar biosynthetic protein FliP [Pseudomonas aeruginosa PAO1]	0.75	_	223926.VPA1542	flagellar biosynthesis protein FliP	0.9256	COG1338	_	_	K02419	fliP
orf00842_1	89	gi|446109311|ref|WP_000187166.1|	flagellar biosynthesis protein FliQ [Vibrio mimicus]	0.8	gi|81175291|sp|P0AC09.1|FLIQ_ECO57	RecName: Full=Flagellar biosynthetic protein FliQ [Escherichia coli O157:H7]	0.7	GO:0009306;GO:0044780;GO:0016021	150340.VEA_001179	flagellar biosynthesis protein FliQ	0.7978	COG1987	_	_	K02420	fliQ
orf00843_1	260	gi|653000151|ref|WP_027252355.1|	flagellar biosynthesis protein FliR [Photobacterium halotolerans]	0.78	_	_	_	_	223926.VPA1544	putative flagellar biosynthetic protein FliR; Role in flagellar biosynthesis (By similarity)	0.75	COG1684	_	_	K02421	fliR
orf00844_1	375	gi|653000152|ref|WP_027252356.1|	flagellar biosynthesis protein FlhB [Photobacterium halotolerans]	0.77	gi|7404374|sp|P35538.2|FLHB_BACSU	RecName: Full=Flagellar biosynthetic protein FlhB [Bacillus subtilis subsp. subtilis str. 168]	0.65	_	223926.VPA1545	flagellar biosynthetic protein	0.7608	COG1377	_	_	K02401	flhB
orf00846_1	529	gi|491506704|ref|WP_005364342.1|	flagellar biosynthesis protein FlhA [Photobacterium angustum]	0.85	gi|2494467|sp|Q47153.1|FHIA_ECOLI	RecName: Full=Putative protein FhiA [Escherichia coli K-12]	0.74	GO:0009306;GO:0044780;GO:0016021	150340.VEA_001176	flagellar biosynthesis protein FlhA	0.8319	COG1298	_	_	K02400	flhA
orf00847_1	100	gi|446164147|ref|WP_000242002.1|	flagellar biosynthesis protein FlhA [Vibrio mimicus]	0.86	gi|2494467|sp|Q47153.1|FHIA_ECOLI	RecName: Full=Putative protein FhiA [Escherichia coli K-12]	0.71	_	_	_	_	_	_	_	K02400	flhA
orf00849_1	317	gi|667807773|gb|KFA96789.1|	Lateral flagellin [Vibrio sp. ER1A]	0.75	gi|29611960|sp|Q03473.2|FLAL_VIBPA	RecName: Full=Lateral flagellin [Vibrio parahaemolyticus RIMD 2210633]	0.73	GO:0009288	_	_	_	_	_	_	K02406	fliC
orf00850_1	425	gi|551263624|ref|WP_022883834.1|	flagellar cap protein [Glaciibacter superstes]	0.54	_	_	_	_	_	_	_	_	_	_	K02407	fliD
orf00851_1	126	gi|491506696|ref|WP_005364335.1|	flagellar biosynthesis protein FliS [Photobacterium angustum]	0.77	_	_	_	_	_	_	_	_	_	_	K02422	fliS
orf00854_1	212	gi|672871170|gb|KFI13954.1|	LafE [Vibrio sp. B183]	0.59	_	_	_	_	_	_	_	_	_	_	K02414	fliK
orf00855_1	147	gi|545467724|ref|WP_021704224.1|	flagellar biosynthesis protein FliL [Vibrio proteolyticus]	0.82	gi|29611962|sp|Q03476.2|LAFL_VIBPA	RecName: Full=Flagellar protein LafL [Vibrio parahaemolyticus RIMD 2210633]	0.81	GO:0009425;GO:0071973;GO:0006935	223926.VPA1554	LafF; Controls the rotational direction of flagella during chemotaxis	0.8113	_	_	NOG266267;NOG69203	K02415	fliL
orf00856_1	249	gi|565852769|ref|WP_023935254.1|	flagellar-specific transcription initiation factor sigma, LafS [Photobacterium flagellar-specific transcription initiation fa	0.72	gi|417236|sp|Q03474.1|LAFS_VIBPA	RecName: Full=RNA polymerase sigma factor for flagellar operon; AltName: Full=Sigma-27; AltName: Full=Sigma-F factor [Vibrio parahaemolyticus RIMD 2210633]	0.7	_	_	_	_	_	_	_	K02405	fliA
orf00857_1	56	gi|496276917|ref|WP_008988955.1|	flagellar motor protein MotA [Photobacterium leiognathi]	0.96	gi|417237|sp|Q03477.1|LAFT_VIBPA	RecName: Full=Chemotaxis protein LafT [Vibrio parahaemolyticus RIMD 2210633]	0.84	GO:0016020;GO:0008565;GO:0015031	_	_	_	_	_	_	K02556	motA
orf00858_1	170	gi|496276917|ref|WP_008988955.1|	flagellar motor protein MotA [Photobacterium leiognathi]	0.92	gi|417237|sp|Q03477.1|LAFT_VIBPA	RecName: Full=Chemotaxis protein LafT [Vibrio parahaemolyticus RIMD 2210633]	0.89	GO:0016020;GO:0008565;GO:0015031	_	_	_	_	_	_	K02556	motA
orf00859_1	283	gi|496276916|ref|WP_008988954.1|	chemotaxis protein LafU [Photobacterium leiognathi]	0.77	gi|1346409|sp|Q03478.2|LAFU_VIBPA	RecName: Full=Chemotaxis protein LafU [Vibrio parahaemolyticus RIMD 2210633]	0.78	_	338187.VIBHAR_04949	flagellar motor protein	0.7753	COG1360	_	_	K02557	motB
orf00863_1	299	gi|498136686|ref|WP_010450842.1|	flagellar hook-associated protein FlgL [Vibrio rotiferianus]	0.65	_	_	_	_	_	_	_	_	_	_	K02397	flgL
orf00864_1	470	gi|446289364|ref|WP_000367219.1|	flagellar hook-associated protein FlgK [Escherichia albertii]	0.56	_	_	_	_	_	_	_	_	_	_	K02396	flgK
orf00865_1	102	gi|491644037|ref|WP_005501564.1|	putative flagellar protein [Grimontia hollisae]	0.71	_	_	_	_	_	_	_	_	_	_	K02395	flgJ
orf00866_1	369	gi|565852780|ref|WP_023935265.1|	flagellar P-ring protein 2 [Photobacterium leiognathi]	0.85	gi|90112108|sp|Q87JI2.2|FLGI1_VIBPA	RecName: Full=Flagellar P-ring protein 1; AltName: Full=Basal body P-ring protein 1; Flags: Precursor [Vibrio parahaemolyticus RIMD 2210633]	0.85	GO:0009428;GO:0071973;GO:0005198;GO:0030288	338187.VIBHAR_04916	flagellar basal body P-ring protein	0.8532	COG1706	_	_	K02394	flgI
orf00867_1	222	gi|636574688|gb|KDM92217.1|	flagellar basal body L-ring protein [Photobacterium halotolerans]	0.79	gi|81726358|sp|Q87JI3.1|FLGH2_VIBPA	RecName: Full=Flagellar L-ring protein 2; AltName: Full=Basal body L-ring protein 2; Flags: Precursor [Vibrio parahaemolyticus RIMD 2210633]	0.75	GO:0016020;GO:0001539;GO:0009425;GO:0071944	223926.VPA0270	flagellar basal body L-ring protein; Assembles around the rod to form the L-ring and probabl [...]	0.7524	COG2063	_	_	K02393	flgH
orf00868_1	261	gi|636574689|gb|KDM92218.1|	flagellar basal body rod protein FlgG [Photobacterium halotolerans]	0.88	gi|78100014|sp|P0ABX7.1|FLGG_ECO57	RecName: Full=Flagellar basal-body rod protein FlgG; AltName: Full=Distal rod protein [Escherichia coli O157:H7]	0.69	_	338187.VIBHAR_04914	flagellar basal body rod protein	0.8582	COG4786	_	_	K02392	flgG
orf00869_1	243	gi|636574690|gb|KDM92219.1|	flagellar basal body rod protein FlgF [Photobacterium halotolerans]	0.74	gi|60392289|sp|P0A1J3.1|FLGG_SALTY	RecName: Full=Flagellar basal-body rod protein FlgG; AltName: Full=Distal rod protein [Salmonella enterica subsp. enterica serovar Typhimurium str. LT2]	0.63	_	_	_	_	_	_	_	K02391	flgF
orf00870_1	400	gi|636574691|gb|KDM92220.1|	flagellar hook protein FlgE [Photobacterium halotolerans]	0.78	gi|2494529|sp|P75937.3|FLGE_ECOLI	RecName: Full=Flagellar hook protein FlgE [Escherichia coli K-12]	0.54	_	223926.VPA0267	flagellar hook protein FlgE	0.7814	COG1749	_	_	K02390	flgE
orf00871_1	223	gi|672871185|gb|KFI13969.1|	flagellar basal body rod modification protein [Vibrio sp. B183]	0.65	gi|140659|sp|P23455.1|YLXG_BACSU	RecName: Full=FlaA locus uncharacterized protein YlxG; AltName: Full=ORF 8 [Bacillus subtilis subsp. subtilis str. 168]	0.71	_	_	_	_	_	_	_	K02389	flgD
orf00872_1	144	gi|636574693|gb|KDM92222.1|	flagellar basal body rod protein FlgC [Photobacterium halotolerans]	0.89	gi|78100011|sp|P0ABX4.1|FLGC_ECO57	RecName: Full=Flagellar basal-body rod protein FlgC; AltName: Full=Putative proximal rod protein [Escherichia coli O157:H7]	0.58	_	338187.VIBHAR_04910	flagellar basal body rod protein FlgC	0.8521	COG1558	_	_	K02388	flgC
orf00873_1	120	gi|498136664|ref|WP_010450820.1|	flagellar basal body rod protein FlgB [Vibrio rotiferianus]	0.82	_	_	_	_	150340.VEA_000740	flagellar basal-body rod protein FlgB	0.825	COG1815	_	_	K02387	flgB
orf00874_1	251	gi|545473406|ref|WP_021709746.1|	flagellar basal body P-ring formation protein FlgA [Vibrio azureus]	0.49	_	_	_	_	_	_	_	_	_	_	K02386	flgA
LIPID METABOLISM
orf00440_1	433	gi|492961917|ref|WP_006070002.1|	3-ketoacyl-CoA thiolase [Vibrio acetyl-CoA acetyltransferase [Vibrio shilonii AK1]	0.67	gi|81615346|sp|Q6LTK4.1|FADI_PHOPR	RecName: Full=3-ketoacyl-CoA thiolase; AltName: Full=ACSs; AltName: Full=Acetyl-CoA acyltransferase; AltName: Full=Acyl-CoA ligase; AltName: Full=Beta-ketothiolase;	0.67	_	_	_	_	_	_	_	K00632	E2.3.1.16, fadA
orf00441_1	175	gi|496274451|ref|WP_008986489.1|	fatty-acid oxidation protein subunit alpha [Photobacterium leiognathi]	0.71	gi|83288152|sp|Q5E3U1.2|FADJ_VIBF1	RecName: Full=Fatty acid oxidation complex subunit alpha; Includes: RecName: Full=Enoyl-CoA hydratase/3-hydroxybutyryl-CoA epimerase; Includes: RecName: Full=3-hydr	0.68	_	_	_	_	_	_	_	K01782	fadJ
orf00442_1	195	gi|651235393|ref|WP_026375470.1|	multifunctional fatty acid oxidation complex subunit alpha [Aestuariibacter salexigens]	0.54	gi|83288152|sp|Q5E3U1.2|FADJ_VIBF1	RecName: Full=Fatty acid oxidation complex subunit alpha; Includes: RecName: Full=Enoyl-CoA hydratase/3-hydroxybutyryl-CoA epimerase; Includes: RecName: Full=3-hydr	0.56	GO:0003824;GO:0044710	_	_	_	_	_	_	K01782	fadJ
orf00443_1	298	gi|495259211|ref|WP_007983966.1|	3-hydroxyacyl-CoA dehydrogenase [Glaciecola chathamensis]	0.64	gi|81600096|sp|Q5QXM1.1|FADJ_IDILO	RecName: Full=Fatty acid oxidation complex subunit alpha; Includes: RecName: Full=Enoyl-CoA hydratase/3-hydroxybutyryl-CoA epimerase; Includes: RecName: Full=3-hydr	0.64	GO:0016491;GO:0006629	_	_	_	_	_	_	K01782	fadJ
orf01287_1	259	gi|493694479|ref|WP_006644356.1|	3-hydroxybutyrate dehydrogenase [Photobacterium sp. SKA34]	0.96	gi|7387557|sp|O86034.1|BDHA_RHIME	RecName: Full=D-beta-hydroxybutyrate dehydrogenase; Short=BDH; AltName: Full=3-hydroxybutyrate dehydrogenase; Short=3-HBDH [Sinorhizobium meliloti 1021]	0.57	GO:0003858;GO:0046950;GO:0055114	297246.lpp2264	3-hydroxybutyrate dehydrogenase	0.8471	COG1028	_	_	K00019	E1.1.1.30, bdh
orf01285_1	247	gi|491506198|ref|WP_005363846.1|	acetoacetate decarboxylase [Photobacterium angustum]	0.91	gi|123514841|sp|Q2L048.1|ADC_BORA1	RecName: Full=Probable acetoacetate decarboxylase; Short=AAD; Short=ADC [Bordetella avium 197N]	0.69	GO:0046950;GO:0047602	_	_	_	_	_	_	K01574	adc
RIBOSOMAL PROTEIN
orf00562_1	562	gi|491645728|ref|WP_005503254.1|	30S ribosomal protein S1 [Grimontia hollisae]	0.95	gi|84028225|sp|P0AG69.1|RS1_ECO57	RecName: Full=30S ribosomal protein S1 [Escherichia coli O157:H7]	0.92	GO:0005840;GO:0042254;GO:0003723;GO:0006412;GO:0003735	196600.VV1300	30S ribosomal protein S1	0.9424	COG0539	_	_	K02945	RP-S1, rpsA
orf01316_1	103	gi|491643756|ref|WP_005501283.1|	MULTISPECIES: 30S ribosomal protein S10 [Vibrionaceae]	1	gi|259494612|sp|C4L7S9.1|RS10_TOLAT	RecName: Full=30S ribosomal protein S10 [Tolumonas auensis DSM 9187]	1	_	380703.AHA_0308	ribosomal protein S10	1	COG0051	_	_	K02946	RP-S10, MRPS10, rpsJ
orf01292_1	129	gi|490876780|ref|WP_004738778.1|	MULTISPECIES: 30S ribosomal protein S11 [Vibrionales]	0.98	gi|254811057|sp|B7VLD4.1|RS11_VIBSL	RecName: Full=30S ribosomal protein S11 [Vibrio splendidus LGP32]	0.98	_	575788.VS_2809	30S ribosomal protein S11; Located on the platform of the 30S subunit, it bridges several di [...]	0.9767	COG0100	_	_	K02948	RP-S11, MRPS11, rpsK
orf01321_1	124	gi|490875194|ref|WP_004737194.1|	MULTISPECIES: 30S ribosomal protein S12 [Vibrio]	0.98	gi|31340395|sp|Q87L43.1|RS12_VIBPA	RecName: Full=30S ribosomal protein S12 [Vibrio parahaemolyticus RIMD 2210633]	0.98	_	223926.VP2773	30S ribosomal protein S12; With S4 and S5 plays an important role in translational accuracy [...]	0.9758	COG0048	_	_	K02950	RP-S12, MRPS12, rpsL
orf01293_1	118	gi|543167756|ref|WP_021019663.1|	30S ribosomal protein S13 [Vibrio gazogenes]	0.97	gi|32363415|sp|Q9KP05.1|RS13_VIBCH	RecName: Full=30S ribosomal protein S13 [Vibrio cholerae O1 biovar El Tor str. N16961]	0.96	_	243277.VC2574	30S ribosomal protein S13; Located at the top of the head of the 30S subunit, it contacts se [...]	0.9576	COG0099	_	_	K02952	RP-S13, rpsM
orf01302_1	101	gi|492976471|ref|WP_006075573.1|	30S ribosomal protein S14 [Vibrio shilonii]	0.98	gi|81587908|sp|Q8DE53.1|RS14_VIBVU	RecName: Full=30S ribosomal protein S14 [Vibrio vulnificus CMCP6]	0.96	_	216895.VV1_0747	30S ribosomal protein S14; Binds 16S rRNA, required for the assembly of 30S particles and ma [...]	0.9604	COG0199	_	_	K02954	RP-S14, MRPS14, rpsN
orf00293_1	89	gi|494728951|ref|WP_007464817.1|	30S ribosomal protein S15 [Photobacterium sp. AK15]	0.92	gi|81697506|sp|Q6LUI9.1|RS15_PHOPR	RecName: Full=30S ribosomal protein S15 [Photobacterium profundum]	0.9	GO:0005840;GO:0042254;GO:0006412;GO:0003735;GO:0019843	312309.VF_0489	30S ribosomal protein S15; One of the primary rRNA binding proteins, it binds directly to 16 [...]	0.9101	COG0184	_	_	K02956	RP-S15, MRPS15, rpsO
orf01132_1	82	gi|494730550|ref|WP_007466416.1|	SSU ribosomal protein S16p [Photobacterium sp. AK15]	0.9	gi|81615022|sp|Q6LMV7.1|RS16_PHOPR	RecName: Full=30S ribosomal protein S16 [Photobacterium profundum]	0.89	GO:0005840;GO:0042254;GO:0006412;GO:0003735	298386.PBPRA3041	putative ribosomal protein S16	0.9155	COG0228	_	_	K02959	RP-S16, MRPS16, rpsP
orf01306_1	84	gi|490533292|ref|WP_004398464.1|	30S ribosomal protein S17 [Vibrio nigripulchritudo]	0.98	gi|81844763|sp|Q8DE48.1|RS17_VIBVU	RecName: Full=30S ribosomal protein S17 [Vibrio vulnificus CMCP6]	0.96	GO:0005840;GO:0042254;GO:0006412;GO:0003735;GO:0019843	216895.VV1_0753	30S ribosomal protein S17; One of the primary rRNA binding proteins, it binds specifically t [...]	0.9643	COG0186	_	_	K02961	RP-S17, MRPS17, rpsQ
orf00151_1	47	gi|488495978|ref|WP_002539422.1|	MULTISPECIES: 30S ribosomal protein S18 [Vibrionaceae]	1	gi|75506909|sp|Q5E2E0.1|RS18_VIBF1	RecName: Full=30S ribosomal protein S18 [Vibrio fischeri ES114]	1	GO:0005840;GO:0042254;GO:0006412;GO:0003735;GO:0019843	312309.VF_2311	30S ribosomal protein S18; Binds as a heterodimer with protein S6 to the central domain of t [...]	1	COG0238	_	_	K02963	RP-S18, MRPS18, rpsR
orf01311_1	49	gi|654654051|ref|WP_028115027.1|	30S ribosomal protein S19 [Ferrimonas kyonanensis]	1	gi|254813034|sp|B7VLF3.1|RS19_VIBSL	RecName: Full=30S ribosomal protein S19 [Vibrio splendidus LGP32]	1	GO:0042254;GO:0006412;GO:0003735;GO:0015935;GO:0019843	298386.PBPRA0324	30S ribosomal protein S19; Protein S19 forms a complex with S13 that binds strongly to the 1 [...]	1	COG0185	_	_	K02965	RP-S19, rpsS
orf01096_1	242	gi|494734489|ref|WP_007470300.1|	30S ribosomal protein S2 [Photobacterium sp. AK15]	0.95	gi|61215567|sp|Q6LN24.1|RS2_PHOPR	RecName: Full=30S ribosomal protein S2 [Photobacterium profundum]	0.95	GO:0042254;GO:0006412;GO:0003735;GO:0015935	298386.PBPRA2968	30S ribosomal protein S2	0.9456	COG0052	_	_	K02967	RP-S2, MRPS2, rpsB
orf00266_1	55	gi|496276398|ref|WP_008988436.1|	30S ribosomal protein S20 [Photobacterium leiognathi]	0.91	gi|59798726|sp|Q6LUL5.2|RS20_PHOPR	RecName: Full=30S ribosomal protein S20	0.91	GO:0005840;GO:0042254;GO:0006412;GO:0003735;GO:0019843	298386.PBPRA0587	putative ribosomal protein S20; Binds directly to 16S ribosomal RNA (By similarity)	0.9074	COG0268	_	_	K02968	RP-S20, rpsT
orf00198_1	71	gi|491443623|ref|WP_005301411.1|	MULTISPECIES: 30S ribosomal protein S21 [Photobacterium]	1	gi|81697517|sp|Q6LV11.1|RS21_PHOPR	RecName: Full=30S ribosomal protein S21 [Photobacterium profundum]	1	_	298386.PBPRA0433	30S ribosomal protein S21	1	COG0828	_	_	K02970	RP-S21, MRPS21, rpsU
orf01309_1	236	gi|490533295|ref|WP_004398467.1|	30S ribosomal protein S3 [Vibrio nigripulchritudo]	0.91	gi|171769917|sp|A7N0I3.1|RS3_VIBCB	RecName: Full=30S ribosomal protein S3 [Vibrio campbellii ATCC BAA-1116]	0.9	GO:0042254;GO:0003729;GO:0006412;GO:0003735;GO:0015935;GO:0019843	338187.VIBHAR_00736	30S ribosomal protein S3; Binds the lower part of the 30S subunit head. Binds mRNA in the 70 [...]	0.9009	COG0092	_	_	K02982	RP-S3, rpsC
orf01291_1	206	gi|488498093|ref|WP_002541535.1|	30S ribosomal protein S4 [Grimontia sp. AK16]	0.97	gi|226697795|sp|B6EPU8.1|RS4_ALISL	RecName: Full=30S ribosomal protein S4 [Aliivibrio salmonicida LFI1238]	0.96	GO:0042254;GO:0006412;GO:0003735;GO:0015935;GO:0019843	312309.VF_0261	30S ribosomal protein S4; One of the primary rRNA binding proteins, it binds directly to 16S [...]	0.9563	COG0522	_	_	K02986	RP-S4, rpsD
orf01298_1	165	gi|636574534|gb|KDM92067.1|	30S ribosomal protein S5 [Photobacterium halotolerans]	0.96	gi|73919084|sp|Q6LV99.1|RS5_PHOPR	RecName: Full=30S ribosomal protein S5 [Photobacterium profundum]	0.94	GO:0042254;GO:0006412;GO:0003735;GO:0015935;GO:0019843	298386.PBPRA0337	putative ribosomal subunit protein S5; With S4 and S12 plays an important role in translatio [...]	0.9379	COG0098	_	_	K02988	RP-S5, MRPS5, rpsE
orf00149_1	140	gi|491515165|ref|WP_005372798.1|	30S ribosomal protein S6 [Photobacterium angustum]	0.94	gi|61216203|sp|Q6LM41.1|RS6_PHOPR	RecName: Full=30S ribosomal protein S6 [Photobacterium profundum]	0.91	GO:0005840;GO:0042254;GO:0006412;GO:0003735;GO:0019843	298386.PBPRA3339	30S ribosomal protein S6; Binds together with S18 to 16S ribosomal RNA (By similarity)	0.9196	COG0360	_	_	K02990	RP-S6, MRPS6, rpsF
orf01320_1	156	gi|496276049|ref|WP_008988087.1|	30S ribosomal protein S7 [Photobacterium leiognathi]	0.96	gi|62287278|sp|Q6LVC2.1|RS7_PHOPR	RecName: Full=30S ribosomal protein S7 [Photobacterium profundum]	0.97	GO:0042254;GO:0006412;GO:0000049;GO:0003735;GO:0015935;GO:0019843	298386.PBPRA0314	30S ribosomal protein S7; One of the primary rRNA binding proteins, it binds directly to 16S [...]	0.9679	COG0049	_	_	K02992	RP-S7, MRPS7, rpsG
orf01301_1	130	gi|491513349|ref|WP_005370983.1|	30S ribosomal protein S8 [Photobacterium angustum]	0.95	gi|31340379|sp|Q87SZ9.1|RS8_VIBPA	RecName: Full=30S ribosomal protein S8 [Vibrio parahaemolyticus RIMD 2210633]	0.95	GO:0005840;GO:0042254;GO:0006412;GO:0003735;GO:0019843	216895.VV1_0746	30S ribosomal protein S8; One of the primary rRNA binding proteins, it binds directly to 16S [...]	0.9462	COG0096	_	_	K02994	RP-S8, rpsH
orf01246_1	130	gi|653001493|ref|WP_027253694.1|	30S ribosomal protein S9 [Photobacterium halotolerans]	0.97	gi|259495450|sp|C6DIQ2.1|RS9_PECCP	RecName: Full=30S ribosomal protein S9 [Pectobacterium carotovorum subsp. carotovorum PC1]	0.97	GO:0005840;GO:0042254;GO:0006412;GO:0003735	561230.PC1_0293	ribosomal protein S9	0.9692	COG0103	_	_	K02996	RP-S9, MRPS9, rpsI
orf00108_1	233	gi|490532475|ref|WP_004397647.1|	50S ribosomal protein L1 [Vibrio metschnikovii]	0.93	gi|254799880|sp|B7VM73.1|RL1_VIBSL	RecName: Full=50S ribosomal protein L1 [Vibrio splendidus LGP32]	0.94	_	575788.VS_2967	50S ribosomal protein L1; Binds directly to 23S rRNA. The L1 stalk is quite mobile in the ri [...]	0.9394	COG0081	_	_	K02863	RP-L1, MRPL1, rplA
orf00109_1	164	gi|520915410|ref|WP_020334710.1|	50S ribosomal protein L10 [Vibrio natriegens]	0.94	gi|226700022|sp|B5FC90.1|RL10_VIBFM	RecName: Full=50S ribosomal protein L10 [Vibrio fischeri MJ11]	0.93	GO:0005840;GO:0042254;GO:0006412;GO:0003735;GO:0070180	338187.VIBHAR_00227	50S ribosomal protein L10	0.9321	COG0244	_	_	K02864	RP-L10, MRPL10, rplJ
orf00107_1	142	gi|490536913|ref|WP_004402069.1|	50S ribosomal protein L11 [Vibrio nigripulchritudo]	0.99	gi|75506896|sp|Q5E232.1|RL11_VIBF1	RecName: Full=50S ribosomal protein L11 [Vibrio fischeri ES114]	0.99	GO:0005840;GO:0042254;GO:0006412;GO:0003735;GO:0070180	312309.VF_2419	50S ribosomal protein L11; This protein binds directly to 23S ribosomal RNA (By similarity)	0.9859	COG0080	_	_	K02867	RP-L11, MRPL11, rplK
orf01247_1	147	gi|491513553|ref|WP_005371187.1|	MULTISPECIES: 50S ribosomal protein L13 [Photobacterium]	0.97	gi|81697279|sp|Q6LMD4.1|RL13_PHOPR	RecName: Full=50S ribosomal protein L13 [Photobacterium profundum]	0.97	GO:0005840;GO:0042254;GO:0006412;GO:0003735	298386.PBPRA3237	50S ribosomal protein L13; This protein is one of the early assembly proteins of the 50S rib [...]	0.9718	COG0102	_	_	K02871	RP-L13, MRPL13, rplM
orf01305_1	123	gi|543167745|ref|WP_021019652.1|	50S ribosomal protein L14 [Vibrio gazogenes]	0.99	gi|81788394|sp|Q9KNZ4.1|RL14_VIBCH	RecName: Full=50S ribosomal protein L14 [Vibrio cholerae O1 biovar El Tor str. N16961]	0.99	_	243277.VC2586	50S ribosomal protein L14; Binds to 23S rRNA. Forms part of two intersubunit bridges in the [...]	0.9919	COG0093	_	_	K02874	RP-L14, MRPL14, rplN
orf01296_1	144	gi|652999723|ref|WP_027251958.1|	50S ribosomal protein L15 [Photobacterium halotolerans]	0.94	gi|81697531|sp|Q6LV97.1|RL15_PHOPR	RecName: Full=50S ribosomal protein L15 [Photobacterium profundum]	0.91	_	298386.PBPRA0339	50S ribosomal protein L15; Binds to the 23S rRNA (By similarity)	0.9062	COG0200	_	_	K02876	RP-L15, MRPL15, rplO
orf01308_1	136	gi|652999711|ref|WP_027251946.1|	50S ribosomal protein L16 [Photobacterium halotolerans]	0.98	gi|81615626|sp|Q6LVA9.1|RL16_PHOPR	RecName: Full=50S ribosomal protein L16 [Photobacterium profundum]	0.96	GO:0005840;GO:0042254;GO:0006412;GO:0000049;GO:0003735;GO:0019843	298386.PBPRA0327	50S ribosomal protein L16; Binds 23S rRNA and is also seen to make contacts with the A and p [...]	0.9559	COG0197	_	_	K02878	RP-L16, MRPL16, rplP
orf01289_1	129	gi|655276120|ref|WP_028685599.1|	50S ribosomal protein L17 [Phaseolibacter flectens]	0.95	gi|226712154|sp|B2VK70.1|RL17_ERWT9	RecName: Full=50S ribosomal protein L17 [Erwinia tasmaniensis]	0.93	GO:0005840;GO:0042254;GO:0006412;GO:0003735	465817.ETA_31370	50S ribosomal protein L17	0.9291	COG0203	_	_	K02879	RP-L17, MRPL17, rplQ
orf01299_1	117	gi|595578758|emb|CDO00537.1|	50S ribosomal subunit protein L18 [Photobacterium phosphoreum ANT220]	0.96	gi|1710505|sp|P52863.1|RL18_VIBPR	RecName: Full=50S ribosomal protein L18	0.94	GO:0005840;GO:0042254;GO:0006412;GO:0003735;GO:0019843	298386.PBPRA0336	50S ribosomal protein L18; This is one of the proteins that binds and probably mediates the [...]	0.8765	COG0256	_	_	K02881	RP-L18, MRPL18, rplR
orf01129_1	116	gi|501544545|ref|WP_012549459.1|	MULTISPECIES: 50S ribosomal protein L19 [Aliivibrio]	0.95	gi|226723415|sp|B6EGC2.1|RL19_ALISL	RecName: Full=50S ribosomal protein L19 [Aliivibrio salmonicida LFI1238]	0.95	_	312309.VF_0552	50S ribosomal protein L19; This protein is located at the 30S-50S ribosomal subunit interfac [...]	0.9397	COG0335	_	_	K02884	RP-L19, MRPL19, rplS
orf01312_1	274	gi|515577035|ref|WP_017009795.1|	50S ribosomal protein L2 [Enterovibrio calviensis]	0.98	gi|254765112|sp|B7VLF4.1|RL2_VIBSL	RecName: Full=50S ribosomal protein L2 [Vibrio splendidus LGP32]	0.96	GO:0042254;GO:0015934;GO:0006412;GO:0016740;GO:0003735;GO:0019843	575788.VS_2829	50S ribosomal protein L2; One of the primary rRNA binding proteins. Required for association [...]	0.9635	COG0090	_	_	K02886	RP-L2, MRPL2, rplB
orf00803_1	117	gi|491509754|ref|WP_005367388.1|	MULTISPECIES: 50S ribosomal protein L20 [Photobacterium]	0.97	gi|60390457|sp|Q6LQ71.1|RL20_PHOPR	RecName: Full=50S ribosomal protein L20 [Photobacterium profundum]	0.97	GO:0005840;GO:0042254;GO:0006412;GO:0003735;GO:0019843	298386.PBPRA2157	50S ribosomal protein L20; Binds directly to 23S ribosomal RNA and is necessary for the in v [...]	0.9658	COG0292	_	_	K02887	RP-L20, MRPL20, rplT
orf00169_1	102	gi|654654721|ref|WP_028115693.1|	50S ribosomal protein L21 [Ferrimonas senticii]	0.9	gi|81728612|sp|Q87SU4.1|RL21_VIBPA	RecName: Full=50S ribosomal protein L21 [Vibrio parahaemolyticus RIMD 2210633]	0.89	_	223926.VP0328	50S ribosomal protein L21; This protein binds to 23S rRNA in the presence of protein L20 (By [...]	0.8922	COG0261	_	_	K02888	RP-L21, MRPL21, rplU
orf01310_1	110	gi|652999709|ref|WP_027251944.1|	50S ribosomal protein L22 [Photobacterium halotolerans]	0.98	gi|51316623|sp|Q6LVB1.1|RL22_PHOPR	RecName: Full=50S ribosomal protein L22 [Photobacterium profundum]	0.97	_	298386.PBPRA0325	50S ribosomal protein L22; This protein binds specifically to 23S rRNA; its binding is stimu [...]	0.9727	COG0091	_	_	K02890	RP-L22, MRPL22, rplV
orf01313_1	100	gi|491643753|ref|WP_005501280.1|	50S ribosomal protein L23 [Grimontia hollisae]	0.91	gi|81839904|sp|Q87T11.1|RL23_VIBPA	RecName: Full=50S ribosomal protein L23 [Vibrio parahaemolyticus RIMD 2210633]	0.9	GO:0005840;GO:0042254;GO:0000166;GO:0006412;GO:0003735;GO:0019843	223926.VP0259	50S ribosomal protein L23; One of the early assembly proteins it binds 23S rRNA. One of the [...]	0.9	COG0089	_	_	K02892	RP-L23, MRPL23, rplW
orf01304_1	104	gi|498131167|ref|WP_010445323.1|	50S ribosomal protein L24 [Vibrio rotiferianus]	0.98	gi|166223652|sp|A7N0I8.1|RL24_VIBCB	RecName: Full=50S ribosomal protein L24 [Vibrio campbellii ATCC BAA-1116]	0.97	_	338187.VIBHAR_00741	50S ribosomal protein L24; One of two assembly inititator proteins, it binds directly to the [...]	0.9709	COG0198	_	_	K02895	RP-L24, MRPL24, rplX
orf00652_1	92	gi|636574008|gb|KDM91548.1|	50S ribosomal protein L25 [Photobacterium halotolerans]	0.87	gi|68053212|sp|Q87QD9.1|RL25_VIBPA	RecName: Full=50S ribosomal protein L25 [Vibrio parahaemolyticus RIMD 2210633]	0.85	_	223926.VP1210	50S ribosomal protein L25; This is one of the proteins that binds to the 5S RNA in the ribos [...]	0.8478	COG1825	_	_	K02897	RP-L25, rplY
orf00170_1	85	gi|491013718|ref|WP_004875427.1|	50S ribosomal protein L27 [Yersinia mollaretii]	0.99	gi|20139501|sp|Q8ZBA7.1|RL27_YERPE	RecName: Full=50S ribosomal protein L27 [Yersinia pestis]	0.99	_	273123.YPTB0465	50S ribosomal protein L27	0.9882	COG0211	_	_	K02899	RP-L27, MRPL27, rpmA
orf01307_1	63	gi|491513364|ref|WP_005370998.1|	MULTISPECIES: 50S ribosomal protein L29 [Photobacterium]	0.92	gi|31340364|sp|Q8DE47.1|RL29_VIBVU	RecName: Full=50S ribosomal protein L29 [Vibrio vulnificus CMCP6]	0.89	GO:0005840;GO:0042254;GO:0006412;GO:0003735	216895.VV1_0754	50S ribosomal protein L29	0.8889	COG0255	_	_	K02904	RP-L29, rpmC
orf01315_1	209	gi|491598570|ref|WP_005456132.1|	50S ribosomal protein L3 [Vibrio parahaemolyticus]	0.95	gi|42559620|sp|Q87T13.1|RL3_VIBPA	RecName: Full=50S ribosomal protein L3 [Vibrio parahaemolyticus RIMD 2210633]	0.95	GO:0005840;GO:0042254;GO:0006412;GO:0003735;GO:0019843	223926.VP0257	50S ribosomal protein L3; One of the primary rRNA binding proteins, it binds directly near t [...]	0.9522	COG0087	_	_	K02906	RP-L3, MRPL3, rplC
orf01297_1	59	gi|636574533|gb|KDM92066.1|	50S ribosomal protein L30 [Photobacterium halotolerans]	0.98	gi|81623018|sp|Q9KP02.1|RL30_VIBCH	RecName: Full=50S ribosomal protein L30 [Vibrio cholerae O1 biovar El Tor str. N16961]	0.96	GO:0042254;GO:0015934;GO:0006412;GO:0003735	243277.VC2578	50S ribosomal protein L30	0.9643	COG1841	_	_	K02907	RP-L30, MRPL30, rpmD
orf00413_1	42	gi|488499020|ref|WP_002542462.1|	LSU ribosomal protein L31p [Grimontia sp. AK16]	0.79	gi|226705187|sp|B4F280.1|RL31B_PROMH	RecName: Full=50S ribosomal protein L31 type B [Proteus mirabilis HI4320]	0.82	GO:0005840;GO:0042254;GO:0006412;GO:0003735	_	_	_	_	_	_	K02909	RP-L31, rpmE
orf01350_1	71	gi|494733465|ref|WP_007469331.1|	LSU ribosomal protein L31p [Photobacterium sp. AK15]	0.87	gi|73621813|sp|Q6LVH8.1|RL31_PHOPR	RecName: Full=50S ribosomal protein L31 [Photobacterium profundum]	0.86	GO:0005840;GO:0042254;GO:0046872;GO:0006412;GO:0003735;GO:0019843	298386.PBPRA0258	50S ribosomal protein L31; Binds the 23S rRNA (By similarity)	0.8714	COG0254	_	_	K02909	RP-L31, rpmE
orf01387_1	55	gi|490540349|ref|WP_004405486.1|	MULTISPECIES: 50S ribosomal protein L33 [Vibrionaceae]	1	gi|81697554|sp|Q6LVN2.1|RL33_PHOPR	RecName: Full=50S ribosomal protein L33 [Photobacterium profundum]	1	GO:0005840;GO:0042254;GO:0006412;GO:0003735	298386.PBPRA0204	50S ribosomal protein L33	1	COG0267	_	_	K02913	RP-L33, MRPL33, rpmG
orf01478_1	44	gi|515577825|ref|WP_017010579.1|	50S ribosomal protein L34 [Enterovibrio calviensis]	1	gi|71649250|sp|Q5E8Z6.1|RL34_VIBF1	RecName: Full=50S ribosomal protein L34 [Vibrio fischeri ES114]	0.95	_	312309.VF_0005	50S ribosomal protein L34	0.9535	COG0230	_	NOG137226	K02914	RP-L34, MRPL34, rpmH
orf00804_1	64	gi|491509753|ref|WP_005367387.1|	MULTISPECIES: 50S ribosomal protein L35 [Photobacterium]	0.95	gi|166233051|sp|A7N011.1|RL35_VIBCB	RecName: Full=50S ribosomal protein L35 [Vibrio campbellii ATCC BAA-1116]	0.92	_	150340.VEA_003714	LSU ribosomal protein L35p	0.9219	COG0291	_	_	K02916	RP-L35, MRPL35, rpmI
orf00412_1	47	gi|488499019|ref|WP_002542461.1|	50S ribosomal protein L36 [Grimontia sp. AK16]	0.98	gi|238054492|sp|B6EHZ5.1|RL36_ALISL	RecName: Full=50S ribosomal protein L36	0.96	GO:0005840;GO:0042254;GO:0006412;GO:0003735	561229.Dd1591_3050	ribosomal protein L36	0.8936	COG0257	_	_	K02919	RP-L36, MRPL36, rpmJ
orf01294_1	38	gi|502326473|ref|WP_012764059.1|	MULTISPECIES: 50S ribosomal protein L36 [Dickeya]	1	gi|24212254|sp|Q8ZJ91.1|RL361_YERPE	RecName: Full=50S ribosomal protein L36 1 [Yersinia pestis]	1	_	273123.YPTB3677	50S ribosomal protein L36	1	COG0257	_	_	K02919	RP-L36, MRPL36, rpmJ
orf01314_1	200	gi|557382046|ref|WP_023402467.1|	50S ribosomal protein L4 [Vibrio halioticoli]	0.94	gi|254803764|sp|B7VLF6.1|RL4_VIBSL	RecName: Full=50S ribosomal protein L4 [Vibrio splendidus LGP32]	0.93	GO:0005840;GO:0042254;GO:0006412;GO:0003735;GO:0019843	575788.VS_2831	50S ribosomal protein L4; One of the primary rRNA binding proteins, this protein initially b [...]	0.93	COG0088	_	_	K02926	RP-L4, MRPL4, rplD
orf01303_1	156	gi|494733248|ref|WP_007469114.1|	50S ribosomal protein L5 [Photobacterium sp. AK15]	0.97	gi|50401235|sp|Q6LVA4.1|RL5_PHOPR	RecName: Full=50S ribosomal protein L5 [Photobacterium profundum]	0.97	GO:0005840;GO:0042254;GO:0006412;GO:0000049;GO:0003735;GO:0019843	298386.PBPRA0332	50S ribosomal protein L5; This is 1 of the proteins that binds and probably mediates the att [...]	0.9675	COG0094	_	_	K02931	RP-L5, MRPL5, rplE
orf01300_1	177	gi|496276040|ref|WP_008988078.1|	50S ribosomal protein L6 [Photobacterium leiognathi]	0.9	gi|254806244|sp|B7VLE2.1|RL6_VIBSL	RecName: Full=50S ribosomal protein L6 [Vibrio splendidus LGP32]	0.88	GO:0005840;GO:0042254;GO:0006412;GO:0003735;GO:0019843	575788.VS_2816	50S ribosomal protein L6; This protein binds to the 23S rRNA, and is important in its second [...]	0.8814	COG0097	_	_	K02933	RP-L6, MRPL6, rplF
orf00110_1	122	gi|545470893|ref|WP_021707367.1|	50S ribosomal protein L7/L12 [Vibrio proteolyticus]	0.96	gi|166222226|sp|A7MXF2.1|RL7_VIBCB	RecName: Full=50S ribosomal protein L7/L12 [Vibrio campbellii ATCC BAA-1116]	0.95	GO:0005840;GO:0042254;GO:0006412;GO:0003735	338187.VIBHAR_00226	50S ribosomal protein L7/L12; Seems to be the binding site for several of the factors involv [...]	0.9508	COG0222	_	_	K02935	RP-L7, MRPL12, rplL
orf00152_1	150	gi|499391897|ref|WP_011079364.1|	50S ribosomal protein L9 [Vibrio vulnificus]	0.89	gi|31340333|sp|Q8DCL3.1|RL9_VIBVU	RecName: Full=50S ribosomal protein L9 [Vibrio vulnificus CMCP6]	0.89	GO:0005840;GO:0042254;GO:0006412;GO:0003735;GO:0019843	216895.VV1_1390	50S ribosomal protein L9; Binds to the 23S rRNA (By similarity)	0.8859	COG0359	_	_	K02939	RP-L9, MRPL9, rplI
MEMBRANE TRANSPORT
orf00703_1	280	gi|491331628|ref|WP_005189589.1|	phosphonate ABC transporter ATP-binding protein [Yersinia intermedia]	0.77	gi|60390354|sp|Q66D26.1|PHNC_YERPS	RecName: Full=Phosphonates import ATP-binding protein PhnC [Yersinia pseudotuberculosis IP PHNC_YERPE RecName: Full=Phosphonates impo	0.76	GO:0008152;GO:0071702;GO:0000166;GO:0005886;GO:0016887;GO:0044765	273123.YPTB1223	ABC transport ATP-binding subunit, PhnC; Part of the ABC transporter complex phnCDE involved [...]	0.7615	COG3638	_	_	K02041	phnC
orf00702_1	311	gi|491077860|ref|WP_004939482.1|	phosphonate ABC transporter substrate-binding protein [Serratia marcescens]	0.82	gi|130094|sp|P16682.2|PHND_ECOLI	RecName: Full=Phosphonates-binding periplasmic protein; Flags: Precursor [Escherichia coli K-12]	0.5	GO:0015604;GO:0030288;GO:0015716	590409.Dd586_2589	phosphonate ABC transporter, periplasmic phosphonate binding protein	0.8065	COG3221	_	_	K02044	phnD
orf00700_1	293	gi|490855029|ref|WP_004717073.1|	phosphonate ABC transporter permease [Yersinia ruckeri]	0.75	gi|166214974|sp|P16683.2|PHNE_ECOLI	RecName: Full=Putative phosphonates transport system permease protein PhnE [Escherichia coli K-12]	0.59	GO:0006810;GO:0016021	_	_	_	_	_	_	K02042	phnE
orf00701_1	292	gi|502967787|ref|WP_013202763.1|	phosphonate ABC transporter permease [Erwinia billingiae]	0.77	gi|25453234|sp|O69053.1|PTXC_PSEST	RecName: Full=Phosphite transport system permease protein PtxC	0.6	GO:0006810;GO:0016021;GO:0005886	399741.Spro_1412	phosphonate ABC transporter, inner membrane subunit; Part of a binding-protein-dependent tra [...]	0.7774	COG3639	_	_	K02042	phnE
orf00705_1	148	gi|495497154|ref|WP_008221811.1|	PhnG protein [Vibrionales bacterium SWAT-3]	0.73	gi|130097|sp|P16685.2|PHNG_ECOLI	RecName: Full=Alpha-D-ribose 1-methylphosphonate 5-triphosphate synthase subunit PhnG; Short=RPnTP synthase subunit PhnG [Escherichia coli K-12]	0.61	_	_	_	_	_	_	_	K06166	phnG
orf00706_1	203	gi|495497152|ref|WP_008221809.1|	phosphonate metabolism protein PhnH [Vibrionales bacterium SWAT-3]	0.66	gi|130098|sp|P16686.1|PHNH_ECOLI	RecName: Full=Alpha-D-ribose 1-methylphosphonate 5-triphosphate synthase subunit PhnH; Short=RPnTP synthase subunit PhnH [Escherichia coli K-12]	0.55	_	_	_	_	_	_	_	K06165	phnH
orf00707_1	323	gi|653845752|ref|WP_027695946.1|	carbon-phosphorus lyase complex subunit PhnI [Vibrio litoralis]	0.81	gi|52000656|sp|O69067.1|HTXH_PSEST	RecName: Full=Putative C-P lyase subunit protein HtxH	0.61	_	393305.YE0475	PhnI protein	0.7912	COG3626	_	_	K06164	phnI
orf00708_1	300	gi|515678962|ref|WP_017111562.1|	carbon-phosphorus lyase complex subunit PhnJ [Vibrio tasmaniensis]	0.88	gi|130100|sp|P16688.2|PHNJ_ECOLI	RecName: Full=Alpha-D-ribose 1-methylphosphonate 5-phosphate C-P lyase; Short=PRPn C-P lyase [Escherichia coli K-12]	0.89	_	364106.UTI89_C4693	PhnJ protein	0.8881	COG3627	_	_	K06163	phnJ
orf00709_1	262	gi|493936407|ref|WP_006880750.1|	phosphonate C-P lyase [Vibrio phosphonate C-P lyase system protein PhnK [Vibrio brasiliensis LMG 20546]	0.86	gi|130101|sp|P16678.1|PHNK_ECOLI	RecName: Full=Putative phosphonates utilization ATP-binding protein PhnK [Escherichia coli K-12]	0.85	_	393305.YE0473	phosphonate C-P lyase system protein PhnK	0.8583	COG4107	_	_	K05781	phnK
orf00710_1	231	gi|493272735|ref|WP_006230549.1|	phosphonate ABC transporter ATPase [Photobacterium profundum]	0.83	gi|130105|sp|P16679.1|PHNL_ECOLI	RecName: Full=Alpha-D-ribose 1-methylphosphonate 5-triphosphate synthase subunit PhnL; Short=RPnTP synthase subunit PhnL [Escherichia coli K-12]	0.77	_	290338.CKO_03774	hypothetical protein	0.788	COG4778	_	_	K05780	phnL
orf00711_1	378	gi|495497138|ref|WP_008221795.1|	phosphonate metabolism protein PhnM [Vibrionales bacterium SWAT-3]	0.78	gi|130106|sp|P16689.2|PHNM_ECOLI	RecName: Full=Alpha-D-ribose 1-methylphosphonate 5-triphosphate diphosphatase; Short=RPnTP diphosphatase [Escherichia coli K-12]	0.75	_	290338.CKO_03775	hypothetical protein	0.7646	COG3454	_	_	K06162	phnM
orf00712_1	182	gi|488492732|ref|WP_002536176.1|	ATP-binding protein PhnN [Grimontia sp. AK16]	0.69	gi|81764501|sp|Q8X5P4.1|PHNN_ECO57	RecName: Full=Ribose 1,5-bisphosphate phosphokinase PhnN; AltName: Full=Ribose 1,5-bisphosphokinase [Escherichia coli O157:H7]	0.63	GO:0016740;GO:0006796;GO:0071704	_	_	_	_	_	_	K05774	phnN
orf00713_1	255	gi|493272732|ref|WP_006230546.1|	PhnP protein [Photobacterium PhnP protein [Photobacterium profundum 3TCK]	0.66	gi|130109|sp|P16692.1|PHNP_ECOLI	RecName: Full=Phosphoribosyl 1,2-cyclic phosphodiesterase; AltName: Full=Phosphoribosyl cyclic phosphodiesterase [Escherichia coli K-12]	0.64	_	_	_	_	_	_	_	K06167	phnP
orf00949_1	306	gi|498360174|ref|WP_010674330.1|	peptide ABC transporter permease [Aeromonas caviae]	0.86	gi|84028798|sp|P0AFH4.1|OPPB_ECO57	RecName: Full=Oligopeptide transport system permease protein OppB [Escherichia coli O157:H7]	0.84	GO:0006810;GO:0016021	382245.ASA_1699	oligopeptide transporter permease; Part of a binding-protein-dependent transport system. Pro [...]	0.8459	COG0601	_	_	K15581	oppB
orf00948_1	301	gi|491562272|ref|WP_005419858.1|	peptide ABC transporter permease [Aliivibrio fischeri]	0.85	gi|129185|sp|P08006.1|OPPC_SALTY	RecName: Full=Oligopeptide transport system permease protein OppC [Salmonella enterica subsp. enterica serovar Typhimurium str. LT2]	0.82	_	312309.VF_1595	oligopeptide transport system permease protein OppC; Part of a binding-protein-dependent tra [...]	0.8595	COG1173	_	_	K15582	oppC
orf00947_1	320	gi|493696722|ref|WP_006646568.1|	peptide ABC transporter ATP-binding protein [Photobacterium sp. SKA34]	0.9	gi|129187|sp|P04285.1|OPPD_SALTY	RecName: Full=Oligopeptide transport ATP-binding protein OppD [Salmonella enterica subsp. enterica serovar Typhimurium str. LT2]	0.83	GO:0016020;GO:0005524;GO:0015197;GO:0006200;GO:0015833;GO:0016887	223926.VP2088	oligopeptide transporter ATP-binding component	0.8984	COG0444	_	_	K15583	oppD
orf00946_1	331	gi|498005576|ref|WP_010319732.1|	MULTISPECIES: peptide ABC transporter ATP-binding protein [Vibrio]	0.85	gi|1171910|sp|P45051.1|OPPF_HAEIN	RecName: Full=Oligopeptide transport ATP-binding protein OppF [Haemophilus influenzae Rd KW20]	0.83	_	312309.VF_1593	oligopeptide transporter ATP-binding protein OppF	0.8509	COG4608	_	_	K10823	oppF
orf00518_1	277	gi|652730192|ref|WP_027059097.1|	phosphate transport system permease PstA [Mesorhizobium loti]	0.75	gi|20139635|sp|Q98FL4.1|PSTA_RHILO	RecName: Full=Phosphate transport system permease protein PstA [Mesorhizobium loti MAFF303099]	0.74	GO:0006817;GO:0016021;GO:0005886	311402.Avi_2831	phosphate ABC transporter permease protein; Part of a binding-protein-dependent transport sy [...]	0.7975	COG0581	_	_	K02038	pstA
orf00344_1	252	gi|501464928|ref|WP_012488373.1|	phosphate ABC transporter ATP-binding protein [Cellvibrio japonicus]	0.77	gi|34582399|sp|Q87S48.1|PSTB1_VIBPA	RecName: Full=Phosphate import ATP-binding protein PstB 1; AltName: Full=ABC phosphate transporter 1; AltName: Full=Phosphate-transporting ATPase 1 [Vibrio parahae	0.75	GO:0022804;GO:0044763;GO:0006817;GO:0008152;GO:0000166;GO:0005886;GO:0016887	498211.CJA_2779	phosphate ABC transporter, ATP-binding protein; Part of the ABC transporter complex pstSACB [...]	0.7671	COG1117	_	_	K02036	pstB
orf00519_1	248	gi|648504869|ref|WP_026196620.1|	phosphate ABC transporter ATP-binding protein [Fangia hongkongensis]	0.78	gi|67471667|sp|Q7NZI7.1|PSTB_CHRVO	RecName: Full=Phosphate import ATP-binding protein PstB; AltName: Full=ABC phosphate transporter; AltName: Full=Phosphate-transporting ATPase [Chromobacterium viola	0.76	GO:0022804;GO:0044763;GO:0006817;GO:0008152;GO:0000166;GO:0005886;GO:0016887	243159.AFE_1439	phosphate ABC transporter, ATP-binding protein; Part of the ABC transporter complex pstSACB [...]	0.7602	COG1117	_	_	K02036	pstB
orf00341_1	647	gi|503084014|ref|WP_013318885.1|	phosphate ABC transporter permease [Dickeya dadantii]	0.59	_	_	_	_	_	_	_	_	_	_	K02037	pstC
orf00517_1	315	gi|498495052|ref|WP_010795786.1|	phosphate ABC transporter, permease PstC [Pseudomonas sp. HPB0071]	0.72	gi|20139634|sp|Q98FL3.1|PSTC_RHILO	RecName: Full=Phosphate transport system permease protein PstC [Mesorhizobium loti MAFF303099]	0.68	GO:0006810;GO:0016020	_	_	_	_	_	_	K02037	pstC
orf00516_1	345	gi|515801145|ref|WP_017231900.1|	phosphate ABC transporter substrate-binding protein [Pandoraea sp. B-6]	0.67	gi|84029555|sp|P0AG82.1|PSTS_ECOLI	RecName: Full=Phosphate-binding protein PstS; Short=PBP; Flags: Precursor [Escherichia coli K-12]	0.62	GO:0006810	_	_	_	_	_	_	K02040	pstS
orf00421_1	535	gi|494730668|ref|WP_007466534.1|	Phosphoenolpyruvate-protein phosphotransferase of PTS system [Photobacterium sp. AK15]	0.87	gi|131473|sp|P08839.1|PT1_ECOLI	RecName: Full=Phosphoenolpyruvate-protein phosphotransferase; AltName: Full=Phosphotransferase system, enzyme I [Escherichia coli K-12]	0.82	GO:0016310;GO:0046872;GO:0016301;GO:0008965;GO:0005737;GO:0009401	312309.VF_1895	phosphoenolpyruvate-protein phosphotransferase	0.8617	COG1080	_	_	K08483	PTS-EI.PTSI, ptsI
orf00420_1	168	gi|491442774|ref|WP_005300563.1|	PTS glucose transporter subunit IIA [Photobacterium damselae]	0.91	gi|71152915|sp|P69785.2|PTGA_SHIFL	RecName: Full=Glucose-specific phosphotransferase enzyme IIA component; AltName: Full=EIIA-Glc; AltName: Full=EIII-Glc; AltName: Full=PTS system glucose-specific EI	0.89	GO:0016310;GO:0016301;GO:0009401	298386.PBPRA0861	glucose-specific PTS system component	0.9112	COG2190	_	_	K02777	PTS-Glc-EIIA, crr
orf00422_1	85	gi|652565744|ref|WP_026959230.1|	MULTISPECIES: PTS sugar transporter [Aliagarivorans]	0.83	gi|76365074|sp|P0AA04.1|PTHP_ECOLI	RecName: Full=Phosphocarrier protein HPr; AltName: Full=Histidine-containing protein [Escherichia coli K-12]	0.83	GO:0004674;GO:0009069;GO:0006468;GO:0009401;GO:0005737	634503.NT01EI_1244	phosphocarrier protein HPr	0.8333	COG1925	_	_	K02784	PTS-HPR.PTSH, ptsH
orf01074_1	222	gi|648243248|ref|WP_026024397.1|	methionine ABC transporter permease [Enterovibrio calviensis]	0.82	gi|23396752|sp|Q9KTJ6.1|METI_VIBCH	RecName: Full=Probable D-methionine transport system permease protein MetI [Vibrio cholerae O1 biovar El Tor str. N16961]	0.79	GO:0006810;GO:0016021;GO:0005886	380703.AHA_0914	D-methionine ABC transporter, permease protein; Part of a binding-protein-dependent transpor [...]	0.7921	COG2011	_	_	K02072	metI
orf01073_1	233	gi|492950901|ref|WP_006058986.1|	methionine ABC transporter ATP-binding protein [Holdemania filiformis]	0.75	gi|122064423|sp|Q5ZUG5.2|METN_LEGPH	RecName: Full=Methionine import ATP-binding protein MetN [Legionella pneumophila subsp. pneumophila str. Philadelphia 1]	0.71	_	_	_	_	_	_	_	K02071	metN
orf01075_1	264	gi|500024135|ref|WP_011704853.1|	methionine ABC transporter substrate-binding protein [Aeromonas hydrophila]	0.74	gi|23396753|sp|Q9KTJ7.2|METQ_VIBCH	RecName: Full=Probable D-methionine-binding lipoprotein MetQ; Flags: Precursor [Vibrio cholerae O1 biovar El Tor str. N16961]	0.71	_	_	_	_	_	_	_	K02073	metQ
orf00570_1	311	gi|504092182|ref|WP_014326176.1|	peptide ABC transporter permease [Pasteurella multocida]	0.55	gi|6015026|sp|P94311.1|DPPB_BACPE	RecName: Full=Dipeptide transport system permease protein DppB [Bacillus pseudofirmus OF4]	0.57	_	_	_	_	_	_	_	K12369	dppB
orf00569_1	296	gi|493275707|ref|WP_006233508.1|	peptide ABC transporter permease [Photobacterium profundum]	0.68	gi|83305890|sp|P0AEG3.1|DPPC_ECO57	RecName: Full=Dipeptide transport system permease protein DppC [Escherichia coli O157:H7]	0.59	GO:0016020	_	_	_	_	_	_	K12370	dppC
orf00568_1	329	gi|499538327|ref|WP_011219110.1|	peptide ABC transporter ATP-binding protein [Photobacterium profundum]	0.82	gi|20141726|sp|P36636.2|SAPD_SALTY	RecName: Full=Peptide transport system ATP-binding protein SapD [Salmonella enterica subsp. enterica serovar Typhimurium str. LT2]	0.76	GO:0016020;GO:0005524;GO:0015197;GO:0006200;GO:0015833;GO:0016887	298386.PBPRA2444	putative peptide ABC transporter, ATP-binding protein	0.8201	COG4170	_	_	K12371	dppD
orf00567_1	209	gi|499538328|ref|WP_011219111.1|	peptide ABC transporter ATP-binding protein [Photobacterium profundum]	0.79	gi|77454559|sp|P0AAH9.1|SAPF_ECOL6	RecName: Full=Peptide transport system ATP-binding protein SapF [Escherichia coli SAPF_ECOLI RecName: Full=Peptide transport system	0.74	GO:0005524;GO:0006200;GO:0015833;GO:0016887	298386.PBPRA2445	peptide ABC transporter ATPase	0.7913	COG4167	_	_	K12372	dppF
orf00827_1	242	gi|499151194|ref|WP_010864185.1|	Arginine-binding periplasmic protein 1 [Plesiomonas shigelloides]	0.83	gi|2507362|sp|P30859.3|ARTI_ECOLI	RecName: Full=Putative ABC transporter arginine-binding protein 2; Flags: Precursor [Escherichia coli K-12]	0.77	GO:0006810;GO:0030288;GO:0005215	529507.PMI0681	arginine ABC transporter, substrate-binding protein	0.7951	COG0834	_	_	K09997	artI
orf00829_1	225	gi|515991011|ref|WP_017421594.1|	arginine transporter permease subunit ArtM [Vibrio vulnificus]	0.82	gi|83287902|sp|P0AE32.1|ARTM_ECO57	RecName: Full=Arginine ABC transporter permease protein ArtM [Escherichia coli O157:H7]	0.75	GO:0006810;GO:0016021;GO:0005886;GO:0005215	216895.VV2_0818	arginine transporter permease subunit ArtM; Part of a binding-protein-dependent transport sy [...]	0.8198	COG4160	_	_	K09998	artM
orf00826_1	242	gi|545473486|ref|WP_021709825.1|	arginine ABC transporter ATP-binding protein ArtP [Vibrio azureus]	0.82	gi|1168525|sp|P45092.1|ARTP_HAEIN	RecName: Full=Arginine transport ATP-binding protein ArtP [Haemophilus influenzae Rd KW20]	0.74	GO:0005524;GO:0006200;GO:0016887	338187.VIBHAR_05528	arginine transporter ATP-binding subunit	0.8091	COG4161	_	_	K10000	artP
orf00828_1	221	gi|503930131|ref|WP_014164125.1|	arginine transporter permease subunit ArtQ [Vibrio cholerae]	0.81	gi|1168526|sp|P45090.1|ARTQ_HAEIN	RecName: Full=Arginine ABC transporter permease protein ArtQ [Haemophilus influenzae Rd KW20]	0.71	GO:0006810;GO:0016021;GO:0005886;GO:0005215	243277.VCA0758	arginine transporter permease subunit ArtQ; Part of a binding-protein-dependent transport sy [...]	0.8091	COG4215	_	_	K09999	artQ
orf00657_1	224	gi|491560859|ref|WP_005418445.1|	ABC transporter ATP-binding protein [Aliivibrio fischeri]	0.78	gi|71152954|sp|P0A9T9.1|YBBA_ECO57	RecName: Full=Uncharacterized ABC transporter ATP-binding protein YbbA [Escherichia coli YBBA_ECOLI RecName: Full=Uncharacterized A	0.6	GO:0008152;GO:0000166;GO:0017111	312309.VF_0884	ABC transporter ATP-binding protein	0.7783	COG1136	_	_	K02003	ABC.CD.A
orf00658_1	546	gi|491441226|ref|WP_005299017.1|	ABC transporter permease [Photobacterium damselae]	0.57	_	_	_	_	_	_	_	_	_	_	K02004	ABC.CD.P
orf00617_1	272	gi|505278292|ref|WP_015465394.1|	iron ABC transporter [Psychromonas sp. CNPT3]	0.74	gi|2492570|sp|Q57399.1|Y1470_HAEIN	RecName: Full=Uncharacterized ABC transporter ATP-binding protein HI_1470 [Haemophilus influenzae Rd KW20]	0.54	GO:0008152;GO:0000166;GO:0017111	_	_	_	_	_	_	K02013	ABC.FEV.A
orf00616_1	314	gi|491447355|ref|WP_005305142.1|	iron-siderophore ABC transporter permease [Photobacterium damselae]	0.84	gi|6226636|sp|Q56992.2|HMUU_YERPE	RecName: Full=Hemin transport system permease protein HmuU [Yersinia pestis]	0.57	GO:0006810;GO:0016021;GO:0005886;GO:0005215	_	_	_	_	_	_	K02015	ABC.FEV.P
orf00588_1	199	gi|446984028|ref|WP_001061284.1|	ABC transporter ATP-binding protein [Vibrio mimicus]	0.79	gi|81310814|sp|Q5E0B3.1|LOLD_VIBF1	RecName: Full=Lipoprotein-releasing system ATP-binding protein LolD [Vibrio fischeri ES114]	0.76	_	388396.VFMJ11_A0512	lipoprotein releasing system, ATP-binding protein	0.7665	COG1136	_	_	K09810	ABC.LPT.A, lolD
orf00587_1	405	gi|518111852|ref|WP_019282060.1|	transporter [Vibrio anguillarum]	0.69	_	_	_	_	_	_	_	_	_	_	K09808	ABC.LPT.P, lolC, lolE
orf00589_1	393	gi|491509489|ref|WP_005367123.1|	transporter [Photobacterium putative ABC transporter, integral membrane protein [Photobacterium angustum S14]	0.68	gi|12230915|sp|P75958.3|LOLE_ECOLI	RecName: Full=Lipoprotein-releasing system transmembrane protein LolE [Escherichia coli K-12]	0.65	GO:0016020	_	_	_	_	_	_	K09808	ABC.LPT.P, lolC, lolE
orf00892_1	265	gi|493694361|ref|WP_006644238.1|	ABC transporter ATP-binding protein [Photobacterium sp. SKA34]	0.76	gi|2492576|sp|Q57855.1|Y412_METJA	RecName: Full=Uncharacterized ABC transporter ATP-binding protein MJ0412 [Methanocaldococcus jannaschii DSM 2661]	0.65	GO:0008152;GO:0000166;GO:0017111	404380.Gbem_0430	ABC transporter related protein	0.7623	COG1116	_	_	K02049	ABC.SN.A
orf00893_1	579	gi|491506492|ref|WP_005364135.1|	metal ABC transporter permease [Photobacterium angustum]	0.73	_	_	_	GO:0016020	_	_	_	_	_	_	K02050	ABC.SN.P
orf00797_1	248	gi|496274845|ref|WP_008986883.1|	iron ABC transporter [Photobacterium leiognathi]	0.66	gi|59797769|sp|Q6LQ77.1|BTUD_PHOPR	RecName: Full=Vitamin B12 import ATP-binding protein BtuD; AltName: Full=Vitamin B12-transporting ATPase [Photobacterium profundum]	0.64	GO:0016020;GO:0006810;GO:0044699;GO:0017111	_	_	_	_	_	_	K06074	ABC.VB12.A, btuD
orf00798_1	307	gi|545471668|ref|WP_021708036.1|	putative ABC transporter permease protein [Vibrio azureus]	0.71	gi|59797868|sp|Q8D927.1|BTUC_VIBVU	RecName: Full=Vitamin B12 import system permease protein BtuC [Vibrio vulnificus CMCP6]	0.69	GO:0016020	_	_	_	_	_	_	K06073	ABC.VB12.P, btuC
orf00236_1	274	gi|497289137|ref|WP_009603354.1|	vitamin B12 ABC transporter B12-binding component BtuF [Vibrio caribbenthicus]	0.66	gi|166991407|sp|A7MXP0.1|BTUF_VIBCB	RecName: Full=Vitamin B12-binding protein; Flags: Precursor [Vibrio campbellii ATCC BAA-1116]	0.65	_	_	_	_	_	_	_	K06858	ABC.VB12.S1, btuF
orf01257_1	249	gi|501017431|ref|WP_012070114.1|	toluene ABC transporter ATP-binding protein [Marinomonas sp. MWYL1]	0.73	gi|1176840|sp|P45031.1|Y1087_HAEIN	RecName: Full=Uncharacterized ABC transporter ATP-binding protein HI_1087 [Haemophilus influenzae Rd KW20]	0.71	GO:0008152;GO:0000166;GO:0017111	_	_	_	_	_	_	K02065	ABC.X1.A
orf01256_1	261	gi|503511682|ref|WP_013746234.1|	ABC transporter permease [Gallibacterium anatis]	0.78	gi|54040598|sp|P64607.1|MLAE_ECOL6	RecName: Full=Probable phospholipid ABC transporter permease protein MlaE [Escherichia coli CFT073]	0.79	_	413502.Ctu_03840	UPF0393 inner membrane protein YrbE	0.7946	COG0767	_	_	K02066	ABC.X1.P
orf01255_1	155	gi|491513522|ref|WP_005371156.1|	toluene ABC transporter substrate-binding protein [Photobacterium angustum]	0.79	gi|1176836|sp|P45029.1|Y1085_HAEIN	RecName: Full=Putative ABC transporter-binding protein HI_1085 [Haemophilus influenzae Rd KW20]	0.73	_	388396.VFMJ11_0387	toluene tolerance protein TTG2C	0.7516	COG1463	_	_	K02067	ABC.X1.S
orf00632_1	282	gi|493695953|ref|WP_006645812.1|	ABC transporter ATP-binding protein [Photobacterium sp. SKA34]	0.67	gi|3024971|sp|Q58429.1|Y1023_METJA	RecName: Full=Uncharacterized ABC transporter ATP-binding protein MJ1023 [Methanocaldococcus jannaschii DSM 2661]	0.68	_	_	_	_	_	_	_	K01990	ABC-2.A
orf00692_1	306	gi|515527478|ref|WP_016960710.1|	ABC transporter [Enterovibrio norvegicus]	0.81	gi|549484|sp|P36879.1|YADG_ECOLI	RecName: Full=Uncharacterized ABC transporter ATP-binding protein YadG [Escherichia coli K-12]	0.77	_	196600.VV2766	ABC-type multidrug transport system, ATPase component	0.8188	COG1131	_	_	K01990	ABC-2.A
orf00633_1	229	gi|494725466|ref|WP_007461332.1|	putative ABC transporter [Photobacterium sp. AK15]	0.55	_	_	_	_	_	_	_	_	_	_	K01992	ABC-2.P
orf00693_1	256	gi|515575574|ref|WP_017008347.1|	membrane protein [Enterovibrio calviensis]	0.78	gi|84027834|sp|P0AFN8.1|YADH_ECO57	RecName: Full=Inner membrane transport permease YadH [Escherichia coli O157:H7]	0.75	_	223926.VP2510	putative permease	0.7695	COG0842	_	_	K01992	ABC-2.P
orf01452_1	596	gi|501237788|ref|WP_012280806.1|	ABC transporter ATP-binding protein [Francisella philomiragia]	0.69	gi|122064519|sp|Q21NS8.1|MSBA_SACD2	RecName: Full=Lipid A export ATP-binding/permease protein MsbA [Saccharophagus degradans 2-40]	0.64	GO:0017111	_	_	_	_	_	_	K06148	ABCC-BAC
orf00611_1	342	gi|491510700|ref|WP_005368334.1|	amino acid ABC transporter substrate-binding protein [Photobacterium angustum]	0.86	gi|3182887|sp|Q52812.1|AAPJ_RHIL3	RecName: Full=General L-amino acid-binding periplasmic protein AapJ; Flags: Precursor [Rhizobium leguminosarum bv. viciae 3841]	0.74	GO:0006810;GO:0005215	298386.PBPRA2185	putative amino acid ABC transporter, periplasmic amino acid-binding protein	0.8413	COG0834	_	_	K09969	aapJ, bztA
orf00608_1	221	gi|515590969|ref|WP_017023623.1|	amino acid ABC transporter permease [Aliivibrio logei]	0.89	gi|3916018|sp|P45768.2|YHDY_ECOLI	RecName: Full=Inner membrane amino-acid ABC transporter permease protein YhdY [Escherichia coli K-12]	0.81	GO:0006810;GO:0016021;GO:0005886;GO:0005215	388396.VFMJ11_1628	general L-amino acid transport system permease protein AapM; Part of a binding-protein-depen [...]	0.8864	COG0765	_	_	K09971	aapM, bztC
orf00607_1	244	gi|515593575|ref|WP_017026210.1|	arginine ABC transporter ATP-binding protein [Vibrio rumoiensis]	0.89	gi|3182890|sp|Q52815.1|AAPP_RHIL3	RecName: Full=General L-amino acid transport ATP-binding protein AapP [Rhizobium leguminosarum bv. viciae 3841]	0.88	_	243277.VC1359	amino acid ABC transporter, ATP-binding protein	0.8802	COG1126	_	_	K09972	aapP, bztD
orf00610_1	383	gi|491510701|ref|WP_005368335.1|	amino acid ABC transporter permease [Photobacterium angustum]	0.81	gi|54042337|sp|P45767.3|YHDX_ECOLI	RecName: Full=Putative amino-acid ABC transporter permease protein YhdX [Escherichia coli K-12]	0.74	GO:0006810;GO:0016021;GO:0005886;GO:0005215	575788.VS_1402	amino-acid ABC transporter permease; Part of a binding-protein-dependent transport system. P [...]	0.79	COG4597	_	_	K09970	aapQ, bztB
OTHERS
orf01138_1	500	gi|496402758|ref|WP_009111748.1|	alanyl-tRNA synthetase [Brenneria sp. EniD312]	0.71	gi|44888327|sp|Q7UBU3.1|SYA_SHIFL	RecName: Full=Alanine--tRNA ligase; AltName: Full=Alanyl-tRNA synthetase; Short=AlaRS [Shigella flexneri]	0.7	GO:0044260;GO:0016876;GO:0044238;GO:0043167;GO:0003676	_	_	_	_	_	_	K01872	AARS, alaS
orf01139_1	387	gi|494077150|ref|WP_007019204.1|	alanyl-tRNA synthetase [Bermanella marisrubri]	0.81	gi|205830205|sp|A3QC89.1|SYA_SHELP	RecName: Full=Alanine--tRNA ligase; AltName: Full=Alanyl-tRNA synthetase; Short=AlaRS [Shewanella loihica PV-4]	0.83	GO:0006522;GO:0006531;GO:0005524;GO:0000049;GO:0006419;GO:0005737;GO:0004813	_	_	_	_	_	_	K01872	AARS, alaS
orf00932_1	88	gi|515510492|ref|WP_016943746.1|	leucyl/phenylalanyl-tRNA--protein transferase [Dickeya zeae]	0.7	gi|254809172|sp|B7VM36.1|LFTR_VIBSL	RecName: Full=Leucyl/phenylalanyl-tRNA--protein transferase; AltName: Full=L/F-transferase; AltName: Full=Leucyltransferase; AltName: Full=Phenyalanyltransferase [	0.72	_	_	_	_	_	_	_	K00684	aat
orf00933_1	133	gi|491440654|ref|WP_005298446.1|	leucyl/phenylalanyl-tRNA--protein transferase [Photobacterium leucyl/phenylalanyl-tRNA--protein transferase [Photobacterium dams	0.74	gi|123482577|sp|Q1RS89.1|LFTR_VIBVU	RecName: Full=Leucyl/phenylalanyl-tRNA--protein transferase; AltName: Full=L/F-transferase; AltName: Full=Leucyltransferase; AltName: Full=Phenyalanyltransferase [	0.75	GO:0016746	216895.VV1_3222	leucyl/phenylalanyl-tRNA--protein transferase; Functions in the N-end rule pathway of protei [...]	0.754	COG2360	_	_	K00684	aat
orf01078_1	319	gi|493697286|ref|WP_006647122.1|	acetyl-CoA carboxylase subunit alpha [Photobacterium sp. SKA34]	0.87	gi|81398968|sp|Q6LN40.1|ACCA_PHOPR	RecName: Full=Acetyl-coenzyme A carboxylase carboxyl transferase subunit alpha; Short=ACCase subunit alpha; Short=Acetyl-CoA carboxylase carboxyltransferase subunit	0.87	GO:0003989;GO:2001295;GO:0006090;GO:0005524;GO:0009317;GO:0006633	298386.PBPRA2952	acetyl-CoA carboxylase carboxyltransferase subunit alpha; Component of the acetyl coenzyme A [...]	0.8679	COG0825	_	_	K01962	accA
orf00124_1	158	gi|503511705|ref|WP_013746256.1|	acetyl-CoA carboxylase biotin carboxyl carrier protein [Gallibacterium anatis]	0.78	gi|78099821|sp|P0ABE0.1|BCCP_ECO57	RecName: Full=Biotin carboxyl carrier protein of acetyl-CoA carboxylase; Short=BCCP [Escherichia coli O157:H7]	0.72	_	590409.Dd586_0259	acetyl-CoA carboxylase, biotin carboxyl carrier protein	0.7516	COG0511	_	_	K02160	accB, bccP
orf00123_1	447	gi|494726996|ref|WP_007462862.1|	Biotin carboxylase of acetyl-CoA carboxylase [Photobacterium sp. AK15]	0.95	gi|461457|sp|P24182.2|ACCC_ECOLI	RecName: Full=Biotin carboxylase; AltName: Full=Acetyl-CoA carboxylase subunit A; Short=ACC [Escherichia coli K-12]	0.92	GO:0004075;GO:0046872;GO:0005524;GO:0006633;GO:0009343	150340.VEA_002196	biotin carboxylase of acetyl-CoA carboxylase	0.9485	COG0439	_	_	K01961	accC
orf00996_1	280	gi|595581151|emb|CDN97935.1|	acetyl-CoA carboxylase, beta (carboxyltranferase) subunit [Photobacterium phosphoreum ANT220]	0.83	gi|221271781|sp|A7MS74.1|ACCD1_VIBCB	RecName: Full=Acetyl-coenzyme A carboxylase carboxyl transferase subunit beta 1; Short=ACCase subunit beta 1; Short=Acetyl-CoA carboxylase carboxyltransferase sub	0.84	_	338187.VIBHAR_03100	acetyl-CoA carboxylase subunit beta; Component of the acetyl coenzyme A carboxylase (ACC) co [...]	0.8369	COG0777	_	_	K01963	accD
orf00242_1	581	gi|493272814|ref|WP_006230628.1|	bifunctional isocitrate dehydrogenase kinase/phosphatase [Photobacterium profundum]	0.73	gi|81400159|sp|Q6LUQ1.1|ACEK_PHOPR	RecName: Full=Isocitrate dehydrogenase kinase/phosphatase; Short=IDH kinase/phosphatase; Short=IDHK/P [Photobacterium profundum]	0.73	GO:0044763;GO:0044723;GO:0016310;GO:0000166;GO:0004672;GO:0016791	_	_	_	_	_	_	K00906	aceK
orf01012_1	372	gi|445963273|ref|WP_000041128.1|	acetate kinase [Vibrio cholerae]	0.83	gi|31076621|sp|Q9KT07.1|ACKA1_VIBCH	RecName: Full=Acetate kinase 1; AltName: Full=Acetokinase 1 [Vibrio cholerae O1 biovar El Tor str. N16961]	0.82	_	243277.VC1098	acetate kinase	0.8243	COG0282	_	_	K00925	ackA
orf00908_1	78	gi|488498285|ref|WP_002541727.1|	MULTISPECIES: acyl carrier protein [Grimontia]	1	gi|60391199|sp|P0A2W2.2|ACP_VIBPA	RecName: Full=Acyl carrier protein; Short=ACP [Vibrio parahaemolyticus RIMD 2210633]	0.99	_	312309.VF_1739	acyl carrier protein	0.9867	COG0236	_	_	K02078	acpP
orf01155_1	63	gi|498005643|ref|WP_010319799.1|	4'-phosphopantetheinyl transferase [Vibrio ordalii]	0.71	gi|90111937|sp|Q30ZQ5.1|ACPS_DESDG	RecName: Full=Holo-[acyl-carrier-protein]	0.63	_	_	_	_	_	_	_	K00997	acpS
orf00126_1	436	gi|515916734|ref|WP_017347317.1|	acetyl-CoA synthetase [Pantoea sp. A4]	0.72	gi|37077454|sp|Q8X5T5.1|ACSA_ECO57	RecName: Full=Acetyl-coenzyme A synthetase; Short=AcCoA synthetase; Short=Acs; AltName: Full=Acetate--CoA ligase; AltName: Full=Acyl-activating enzyme [Escherichia	0.72	GO:0000166;GO:0003824;GO:0043167	_	_	_	_	_	_	K01895	ACSS, acs
orf00127_1	181	gi|495758562|ref|WP_008483141.1|	acetyl-CoA synthetase [Gallaecimonas xiamenensis]	0.73	gi|122300170|sp|Q084J4.1|ACSA_SHEFN	RecName: Full=Acetyl-coenzyme A synthetase; Short=AcCoA synthetase; Short=Acs; AltName: Full=Acetate--CoA ligase; AltName: Full=Acyl-activating enzyme [Shewanella	0.71	_	_	_	_	_	_	_	K01895	ACSS, acs
orf01280_1	151	gi|500057798|ref|WP_011737715.1|	alanine--glyoxylate aminotransferase [Candidatus Ruthia magnifica]	0.73	gi|74896883|sp|Q54GT6.1|SPYA_DICDI	RecName: Full=Serine--pyruvate aminotransferase; Short=SPT; AltName: Full=Alanine--glyoxylate aminotransferase; Short=AGT [Dictyostelium discoideum]	0.59	GO:0008483	_	_	_	_	_	_	K00830	AGXT
orf01281_1	230	gi|491513389|ref|WP_005371023.1|	alanine--glyoxylate aminotransferase [Photobacterium angustum]	0.78	gi|118627|sp|P14776.1|DHSS_SYNP1	RecName: Full=Soluble hydrogenase, small subunit; AltName: Full=Tritium exchange subunit	0.56	GO:0016740	298386.PBPRA3292	putative serine-pyruvate aminotransferase/aspartate aminotransferase	0.7652	COG0075	_	_	K00830	AGXT
orf00981_1	406	gi|447102207|ref|WP_001179463.1|	aminotransferase AlaT [Vibrio hypothetical protein VCHE09_1229 [Vibrio cholerae HE-09]	0.72	gi|6136699|sp|P71348.1|ALAA_HAEIN	RecName: Full=Glutamate-pyruvate aminotransferase AlaA [Haemophilus influenzae Rd KW20]	0.7	_	_	_	_	_	_	_	K14260	alaA
orf00155_1	361	gi|491979048|ref|WP_005703056.1|	alanine racemase [Aggregatibacter aphrophilus]	0.71	gi|171704339|sp|A6VP88.1|ALR_ACTSZ	RecName: Full=Alanine racemase [Actinobacillus succinogenes 130Z]	0.7	GO:0003824	_	_	_	_	_	_	K01775	alr
orf01209_1	49	gi|496275886|ref|WP_008987924.1|	N-acetyl-anhydromuranmyl-L-alanine amidase [Photobacterium 1,6-anhydro-N-acetylmuramyl-L-alanine amidase AmpD [Photobacterium	0.85	gi|29611931|sp|P82973.1|AMPD_ENTCL	RecName: Full=1,6-anhydro-N-acetylmuramyl-L-alanine amidase AmpD; AltName: Full=N-acetylmuramoyl-L-alanine amidase [Enterobacter cloacae]	0.72	GO:0009252;GO:0008745;GO:0009253	_	_	_	_	_	_	K03806	ampD
orf01210_1	57	gi|551340136|ref|WP_022959555.1|	N-acetyl-anhydromuranmyl-L-alanine amidase [Spongiibacter tropicus]	0.7	_	_	_	GO:0009252;GO:0008745;GO:0009253	_	_	_	_	_	_	K03806	ampD
orf01201_1	409	gi|493765246|ref|WP_006713865.1|	ammonium transporter [Vibrio ammonium transporter [Vibrio ichthyoenteri ATCC 700023]	0.87	gi|1723099|sp|P54147.1|Y108_SYNY3	RecName: Full=Putative ammonium transporter sll0108 [Synechocystis sp. PCC 6803 substr. Kazusa]	0.62	GO:0008519;GO:0016020;GO:0072488	338187.VIBHAR_03436	hypothetical protein	0.8496	COG0004	_	_	K03320	amt, AMT, MEP
orf00988_1	262	gi|496274810|ref|WP_008986848.1|	phosphorylase [Photobacterium hypothetical protein PMSV_701 [Photobacterium leiognathi subsp. mandapamensis svers.1.1.]	0.78	_	_	_	GO:0003824	_	_	_	_	_	_	K00988	APA1_2
orf00175_1	53	gi|497260881|ref|WP_009575098.1|	diadenosine tetraphosphatase [gamma proteobacterium IMCC3088]	0.79	gi|259710144|sp|C1DIX1.1|APAH_AZOVD	RecName: Full=Bis(5'-nucleosyl)-tetraphosphatase, symmetrical; AltName: Full=Ap4A hydrolase; AltName: Full=Diadenosine 5',5'''-P1,P4-tetraphosphate pyrophosphohydr	0.73	GO:0008803;GO:0006144	_	_	_	_	_	_	K01525	apaH
orf00176_1	51	gi|498131456|ref|WP_010445612.1|	diadenosine tetraphosphatase [Vibrio rotiferianus]	0.8	gi|166215872|sp|A7N0G6.1|APAH_VIBCB	RecName: Full=Bis(5'-nucleosyl)-tetraphosphatase, symmetrical; AltName: Full=Ap4A hydrolase; AltName: Full=Diadenosine 5',5'''-P1,P4-tetraphosphate pyrophosphohydr	0.78	GO:0008803;GO:0006144	_	_	_	_	_	_	K01525	apaH
orf00405_1	117	gi|501016742|ref|WP_012069426.1|	thiamine biosynthesis lipoprotein ApbE [Marinomonas sp. MWYL1]	0.66	_	_	_	_	_	_	_	_	_	_	K03734	apbE
orf00406_1	196	gi|447139410|ref|WP_001216666.1|	thiamine biosynthesis lipoprotein ApbE [Vibrio sp. RC586]	0.66	gi|1176633|sp|P44550.1|APBE_HAEIN	RecName: Full=Thiamine biosynthesis lipoprotein ApbE; Flags: Precursor [Haemophilus influenzae Rd KW20]	0.6	_	_	_	_	_	_	_	K03734	apbE
orf00241_1	266	gi|491787351|ref|WP_005599232.1|	MULTISPECIES: transcriptional regulator [Vibrio]	0.78	gi|71153835|sp|P0A9Q3.1|ARCA_ECO57	RecName: Full=Aerobic respiration control protein ArcA [Escherichia coli O157:H7]	0.76	_	338187.VIBHAR_00933	two-component response regulator	0.7806	COG0745	_	_	K07773	arcA
orf00240_1	686	gi|648245373|ref|WP_026026522.1|	ATPase [Vibrio genomosp. F10]	0.58	gi|83287862|sp|P0AEC3.1|ARCB_ECOLI	RecName: Full=Aerobic respiration control sensor protein ArcB [Escherichia coli K-12]	0.58	_	_	_	_	_	_	_	K07648	arcB
orf00166_1	154	gi|493696183|ref|WP_006646038.1|	arginine repressor [Photobacterium sp. SKA34]	0.89	gi|61211508|sp|Q6LV53.1|ARGR_PHOPR	RecName: Full=Arginine repressor [Photobacterium profundum]	0.85	GO:0034618;GO:0003677;GO:0006355;GO:0006526;GO:0005737;GO:0005667;GO:0045449;GO:0003700;GO:0051259	298386.PBPRA0390	arginine repressor; Regulates arginine biosynthesis genes (By similarity)	0.8487	COG1438	_	_	K03402	argR, ahrC
orf00459_1	553	gi|490882518|ref|WP_004744494.1|	asparagine synthetase B [Vibrio asparagine synthetase B [Vibrio tubiashii ATCC 19109]	0.79	gi|114263|sp|P22106.3|ASNB_ECOLI	RecName: Full=Asparagine synthetase B [glutamine-hydrolyzing]	0.76	_	150340.VEA_004132	asparagine synthetase (glutamine-hydrolyzing)	0.7834	COG0367	_	_	K01953	asnB, ASNS
orf00596_1	185	gi|490376570|ref|WP_004256169.1|	aromatic amino acid aminotransferase [Providencia rettgeri]	0.68	gi|1168262|sp|P44425.1|AAT_HAEIN	RecName: Full=Aspartate aminotransferase; Short=AspAT; AltName: Full=Transaminase A [Haemophilus influenzae Rd KW20]	0.65	GO:0008152;GO:0016740	_	_	_	_	_	_	K00813	aspC
orf00597_1	141	gi|501019431|ref|WP_012072105.1|	aromatic amino acid aminotransferase [Marinomonas sp. MWYL1]	0.71	gi|17433702|sp|Q56114.2|AAT_SALTI	RecName: Full=Aspartate aminotransferase; Short=AspAT; AltName: Full=Transaminase A [Salmonella enterica subsp. enterica serovar Typhi]	0.72	GO:0008483	_	_	_	_	_	_	K00813	aspC
orf01333_1	341	gi|491444886|ref|WP_005302673.1|	arginine N-succinyltransferase [Photobacterium damselae]	0.79	gi|166989400|sp|A8AHD9.1|ASTA_CITK8	RecName: Full=Arginine N-succinyltransferase; Short=AST; AltName: Full=AOST [Citrobacter koseri ATCC BAA-895]	0.66	_	298386.PBPRA0290	putative arginine/ornithine succinyltransferase	0.7656	COG3138	_	_	K00673	astA
orf00615_1	443	gi|522172564|ref|WP_020681113.1|	hypothetical protein [Marinobacterium rhizophilum]	0.78	gi|226729259|sp|B6EQ59.1|ASTB_ALISL	RecName: Full=N-succinylarginine dihydrolase [Aliivibrio salmonicida LFI1238]	0.77	_	312309.VF_A0847	succinylarginine dihydrolase; Catalyzes the hydrolysis of N(2)-succinylarginine into N(2)-su [...]	0.7743	COG3724	_	_	K01484	astB
orf01331_1	75	gi|491440620|ref|WP_005298412.1|	MULTISPECIES: succinylglutamate-semialdehyde dehydrogenase [Aeromonas]	0.79	gi|166989437|sp|A4SK35.1|ASTD_AERS4	RecName: Full=N-succinylglutamate 5-semialdehyde dehydrogenase; AltName: Full=Succinylglutamic semialdehyde dehydrogenase; Short=SGSD [Aeromonas salmonicida subsp.	0.79	_	_	_	_	_	_	_	K06447	astD
orf01332_1	414	gi|488491760|ref|WP_002535204.1|	Succinylglutamic semialdehyde dehydrogenase [Grimontia sp. AK16]	0.73	gi|81726779|sp|Q87L22.1|ASTD_VIBPA	RecName: Full=N-succinylglutamate 5-semialdehyde dehydrogenase; AltName: Full=Succinylglutamic semialdehyde dehydrogenase; Short=SGSD [Vibrio parahaemolyticus RIMD	0.72	GO:0016620;GO:0043648;GO:0006527	_	_	_	_	_	_	K06447	astD
orf00799_1	167	gi|499538060|ref|WP_011218843.1|	succinylglutamate desuccinylase [Photobacterium profundum]	0.64	gi|46576658|sp|Q9KSL4.1|ASTE_VIBCH	RecName: Full=Succinylglutamate desuccinylase [Vibrio cholerae O1 biovar El Tor str. N16961]	0.59	GO:0006525;GO:0016787	_	_	_	_	_	_	K05526	astE
orf00371_1	386	gi|515571870|ref|WP_017004667.1|	outer membrane biogenesis protein BamB [Enterovibrio norvegicus]	0.62	gi|75354450|sp|Q5E769.1|BAMB_VIBF1	RecName: Full=Outer membrane protein assembly factor BamB; Flags: Precursor [Vibrio fischeri ES114]	0.63	_	_	_	_	_	_	_	K17713	bamB
orf01123_1	203	gi|491440066|ref|WP_005297858.1|	membrane protein [Photobacterium damselae]	0.7	_	_	_	_	_	_	_	_	_	_	K05807	bamD
orf00330_1	101	gi|636574341|gb|KDM91877.1|	membrane protein [Photobacterium halotolerans]	0.72	_	_	_	_	_	_	_	_	_	_	K06186	bamE, smpA
orf01154_1	890	gi|595580836|emb|CDN97618.1|	hybrid sensory histidine kinase, in two-component regulatory system with UvrY [Photobacterium phosphoreum ANT220]	0.69	gi|28558062|sp|P59342.1|BARA_SHIFL	RecName: Full=Signal transduction histidine-protein kinase BarA [Shigella flexneri]	0.79	_	223926.VP2567	hybrid sensory histidine kinase BarA	0.8027	COG0642	_	_	K07678	barA
orf00820_1	144	gi|567425452|ref|WP_024023188.1|	flagellar protein FlgJ [Marinomonas sp. D104]	0.64	_	_	_	_	_	_	_	_	_	_	K03796	bax
orf01056_1	152	gi|492961102|ref|WP_006069187.1|	thioredoxin-dependent thiol peroxidase [Vibrio shilonii]	0.84	gi|83288396|sp|P0AE54.1|BCP_ECO57	RecName: Full=Putative peroxiredoxin bcp; AltName: Full=Bacterioferritin comigratory protein; AltName: Full=Thioredoxin reductase [Escherichia coli 83288	0.73	_	323850.Shew_1846	redoxin domain-containing protein	0.8611	COG1225	_	_	K03564	BCP, PRXQ, DOT5
orf00250_1	391	gi|495582951|ref|WP_008307530.1|	diaminohydroxyphosphoribosylaminopyrimidine deaminase [Acinetobacter sp. HA]	0.48	_	_	_	_	_	_	_	_	_	_	K07552	bcr
orf00541_1	156	gi|498010728|ref|WP_010324884.1|	bacterioferritin [Marinobacterium stanieri]	0.81	gi|114931|sp|P22759.2|BFR_AZOVI	RecName: Full=Bacterioferritin; Short=BFR; AltName: Full=Cytochrome b-557.5	0.71	_	392500.Swoo_3608	bacterioferritin; May perform analogous functions in iron detoxification and storage to that [...]	0.7532	COG2193	_	_	K03594	bfr
orf00542_1	155	gi|491639202|ref|WP_005496731.1|	bacterioferritin [Shewanella bacterioferritin subunit 1 [Shewanella benthica KT99]	0.82	gi|2506220|sp|P24602.2|BFR_SYNY3	RecName: Full=Bacterioferritin; Short=BFR [Synechocystis sp. PCC 6803 substr. Kazusa]	0.7	GO:0044699;GO:0046872	425104.Ssed_2231	bacterioferritin; May perform analogous functions in iron detoxification and storage to that [...]	0.8	COG2193	_	_	K03594	bfr
orf00601_1	424	gi|491565532|ref|WP_005423117.1|	adenosylmethionine--8-amino-7-oxononanoate aminotransferase [Aliivibrio fischeri]	0.78	gi|31339971|sp|Q89AK4.1|BIOA_BUCBP	RecName: Full=Adenosylmethionine-8-amino-7-oxononanoate aminotransferase; AltName: Full=7,8-diamino-pelargonic acid aminotransferase; Short=DAPA AT; Short=DAPA amin	0.74	_	312309.VF_A0748	adenosylmethionine--8-amino-7-oxononanoate transaminase	0.7751	COG0161	_	_	K00833	bioA
orf00602_1	342	gi|545476492|ref|WP_021712692.1|	biotin synthase [Vibrio ezurae]	0.83	gi|81728054|sp|Q87QN6.1|BIOB_VIBPA	RecName: Full=Biotin synthase [Vibrio parahaemolyticus RIMD 2210633]	0.82	_	223926.VP1113	biotin synthase; Catalyzes the conversion of dethiobiotin (DTB) to biotin by the insertion o [...]	0.8193	COG0502	_	_	K01012	bioB
orf00604_1	248	gi|655488654|ref|WP_028870157.1|	hypothetical protein [Psychromonas arctica]	0.55	_	_	_	_	_	_	_	_	_	_	K02169	bioC
orf00605_1	217	gi|499538216|ref|WP_011218999.1|	dithiobiotin synthetase [Photobacterium profundum]	0.58	gi|81615147|sp|Q6LPR5.1|BIOD_PHOPR	RecName: Full=ATP-dependent dethiobiotin synthetase BioD; AltName: Full=DTB synthetase; Short=DTBS; AltName: Full=Dethiobiotin synthase [Photobacterium profundum]	0.58	_	_	_	_	_	_	_	K01935	bioD
orf00603_1	383	gi|490884919|ref|WP_004746888.1|	8-amino-7-oxononanoate synthase [Vibrio tubiashii]	0.63	gi|254813587|sp|Q5DZH9.2|BIOF_VIBF1	RecName: Full=8-amino-7-oxononanoate synthase; Short=AONS; AltName: Full=7-keto-8-amino-pelargonic acid synthase; Short=7-KAP synthase; Short=KAPA synthase; AltNam	0.65	_	_	_	_	_	_	_	K00652	bioF
orf00091_1	162	gi|503970292|ref|WP_014204286.1|	pimelyl-ACP methyl ester esterase [Vibrio furnissii]	0.63	gi|73619586|sp|Q7MPY0.2|BIOH_VIBVY	RecName: Full=Pimeloyl-[acyl-carrier protein]	0.64	_	_	_	_	_	_	_	K02170	bioH
orf00092_1	92	gi|573502596|gb|ETT02986.1|	pimelyl-[acyl-carrier protein]	0.64	gi|259585562|sp|C6DGH6.1|BIOH_PECCP	RecName: Full=Pimeloyl-[acyl-carrier protein]	0.58	_	_	_	_	_	_	_	K02170	bioH
orf00103_1	324	gi|496854988|ref|WP_009386432.1|	bifunctional biotin--[acetyl-CoA-carboxylase]	0.61	gi|17865658|sp|P37416.2|BIRA_SALTY	RecName: Full=Bifunctional ligase/repressor BirA; AltName: Full=Biotin operon repressor; AltName: Full=Biotin--[acetyl-CoA-carboxylase]	0.58	_	_	_	_	_	_	_	K03524	birA
orf00398_1	102	gi|654933889|ref|WP_028384230.1|	hypothetical protein [Legionella moravica]	0.71	gi|3023402|sp|Q56585.1|BOLA_VIBAL	RecName: Full=Protein BolA homolog	0.67	_	_	_	_	_	_	_	K05527	bolA
orf00134_1	220	gi|659011964|ref|WP_029842684.1|	carbonic anhydrase [Vibrio parahaemolyticus]	0.59	_	_	_	_	_	_	_	_	_	_	K01674	cah
orf00884_1	415	gi|495352197|ref|WP_008076922.1|	catalase [Vibrio sinaloensis]	0.86	gi|81544872|sp|Q9KRL3.1|CANSD_VIBCH	RecName: Full=Carboxynorspermidine synthase; AltName: Full=Carboxynorspermidine dehydrogenase; Short=CANSDH [Vibrio cholerae O1 biovar El Tor str. N16961]	0.87	GO:0055114;GO:0016491	338187.VIBHAR_02740	hypothetical protein	0.8649	COG1748	_	_	K13746	cansdh
orf01441_1	341	gi|503092462|ref|WP_013327292.1|	UDP-glucose 4-epimerase [Sulfurimonas autotrophica]	0.9	gi|75536631|sp|Q4UM33.1|CAPD_RICFE	RecName: Full=UDP-glucose 4-epimerase; AltName: Full=Galactowaldenase; AltName: Full=UDP-galactose 4-epimerase [Rickettsia felis URRWXCal2]	0.82	GO:0009103;GO:0009225;GO:0006012;GO:0003978	272843.PM1007	WbjB	0.8373	COG1086	_	_	K17716	capD
orf00224_1	395	gi|491512139|ref|WP_005369773.1|	multifunctional aminopeptidase A [Photobacterium angustum]	0.88	gi|56404520|sp|Q6LUW0.1|AMPA_PHOPR	RecName: Full=Probable cytosol aminopeptidase; AltName: Full=Leucine aminopeptidase; Short=LAP; AltName: Full=Leucyl aminopeptidase [Photobacterium profundum]	0.87	GO:0004177;GO:0006508;GO:0005737;GO:0008235;GO:0030145	298386.PBPRA0484	leucyl aminopeptidase; Presumably involved in the processing and regular turnover of intrace [...]	0.8727	COG0260	_	_	K01255	CARP, pepA
orf00225_1	111	gi|652427270|ref|WP_026822612.1|	multifunctional aminopeptidase A [Arsenophonus nasoniae]	0.95	gi|238690106|sp|B4F2N1.1|AMPA_PROMH	RecName: Full=Probable cytosol aminopeptidase; AltName: Full=Leucine aminopeptidase; Short=LAP; AltName: Full=Leucyl aminopeptidase [Proteus mirabilis HI4320]	0.94	GO:0004177;GO:0006508;GO:0005737;GO:0008235;GO:0030145	_	_	_	_	_	_	K01255	CARP, pepA
orf00507_1	463	gi|491666724|ref|WP_005523439.1|	cysteinyl-tRNA synthetase [Vibrio mimicus]	0.75	gi|11387140|sp|Q9KQZ9.1|SYC_VIBCH	RecName: Full=Cysteine--tRNA ligase; AltName: Full=Cysteinyl-tRNA synthetase; Short=CysRS [Vibrio cholerae O1 biovar El Tor str. N16961]	0.75	_	243277.VC1848	cysteinyl-tRNA synthetase	0.7516	COG0215	_	_	K01883	CARS, cysS
orf00418_1	308	gi|522069665|ref|WP_020580874.1|	hypothetical protein [Endozoicomonas elysicola]	0.62	gi|54035714|sp|Q87VN8.1|CBPA_PSESM	RecName: Full=Curved DNA-binding protein [Pseudomonas syringae pv. tomato str. DC3000]	0.67	_	_	_	_	_	_	_	K05516	cbpA
orf00201_1	377	gi|515606611|ref|WP_017039211.1|	hypothetical protein [Vibrio genomosp. F10]	0.77	gi|73619900|sp|Q8CWL6.2|CCA_VIBVU	RecName: Full=Multifunctional CCA protein; Includes: RecName: Full=CCA-adding enzyme; AltName: Full=CCA tRNA nucleotidyltransferase; AltName: Full=tRNA CCA-pyrophosp	0.74	_	323850.Shew_1008	metal dependent phosphohydrolase; Catalyzes the addition and repair of the essential 3'- ter [...]	0.7639	COG0617	_	_	K00974	cca
orf00430_1	208	gi|512747267|ref|WP_016503496.1|	heme ABC exporter, ATP-binding protein CcmA [Candidatus Photodesmus katoptron]	0.6	gi|122063275|sp|Q46RX0.1|CCMA_CUPPJ	RecName: Full=Cytochrome c biogenesis ATP-binding export protein CcmA; AltName: Full=Heme exporter protein A [Ralstonia eutropha JMP134]	0.52	_	_	_	_	_	_	_	K02193	ccmA
orf00756_1	206	gi|575465138|gb|ETX10874.1|	transcriptional regulator [Marinomonas ushuaiensis DSM 15871]	0.6	gi|122063286|sp|Q089M3.1|CCMA_SHEFN	RecName: Full=Cytochrome c biogenesis ATP-binding export protein CcmA; AltName: Full=Heme exporter protein A [Shewanella frigidimarina NCIMB 400]	0.52	GO:0016787	_	_	_	_	_	_	K02193	ccmA
orf00431_1	219	gi|501546220|ref|WP_012550783.1|	heme ABC transporter permease [Aliivibrio salmonicida]	0.57	_	_	_	_	_	_	_	_	_	_	K02194	ccmB
orf00749_1	199	gi|655285150|ref|WP_028694505.1|	heme transporter [Pseudomonas cremoricolorata]	0.6	gi|586759|sp|P38454.1|CCMB_MARPO	RecName: Full=Putative cytochrome c biogenesis ccmB-like mitochondrial protein; AltName: Full=ORF 277	0.47	_	_	_	_	_	_	_	K02194	ccmB
orf00432_1	244	gi|493935196|ref|WP_006879582.1|	heme ABC transporter permease [Vibrio brasiliensis]	0.71	gi|1168831|sp|P45034.1|CCMC_HAEIN	RecName: Full=Heme exporter protein C; AltName: Full=Cytochrome c-type biogenesis protein CcmC [Haemophilus influenzae Rd KW20]	0.65	GO:0006461	_	_	_	_	_	_	K02195	ccmC
orf00755_1	245	gi|654923796|ref|WP_028374299.1|	heme ABC transporter permease [Legionella lansingensis]	0.68	gi|1168831|sp|P45034.1|CCMC_HAEIN	RecName: Full=Heme exporter protein C; AltName: Full=Cytochrome c-type biogenesis protein CcmC [Haemophilus influenzae Rd KW20]	0.64	_	_	_	_	_	_	_	K02195	ccmC
orf00434_1	76	gi|494017093|ref|WP_006959430.1|	cytochrome C biogenesis protein CcdA [Vibrio coralliilyticus]	0.62	gi|115312203|sp|Q3IE16.1|CCME_PSEHT	RecName: Full=Cytochrome c-type biogenesis protein CcmE; AltName: Full=Cytochrome c maturation protein E; AltName: Full=Heme chaperone CcmE [Pseudoalteromonas halo	0.62	_	_	_	_	_	_	_	K02197	ccmE
orf00753_1	134	gi|545465986|ref|WP_021702573.1|	cytochrome c-type biogenesis protein CcmE [Pseudomonas alcaligenes]	0.68	gi|115312186|sp|Q3KFY2.1|CCME1_PSEPF	RecName: Full=Cytochrome c-type biogenesis protein CcmE 1; AltName: Full=Cytochrome c maturation protein E 1; AltName: Full=Heme chaperone CcmE 1 [Pseudomonas flu	0.67	_	_	_	_	_	_	_	K02197	ccmE
orf00435_1	646	gi|518873134|ref|WP_020029009.1|	hypothetical protein [gamma proteobacterium SCGC AAA076-F14]	0.6	gi|81541389|sp|Q9I3N2.1|CCMF_PSEAE	RecName: Full=Cytochrome c-type biogenesis protein CcmF [Pseudomonas aeruginosa PAO1]	0.58	_	_	_	_	_	_	_	K02198	ccmF
orf00752_1	632	gi|505234605|ref|WP_015421707.1|	Cytochrome c-type biogenesis protein CcmF [beta proteobacterium CB]	0.56	gi|81541389|sp|Q9I3N2.1|CCMF_PSEAE	RecName: Full=Cytochrome c-type biogenesis protein CcmF [Pseudomonas aeruginosa PAO1]	0.57	_	_	_	_	_	_	_	K02198	ccmF
orf00436_1	174	gi|499927821|ref|WP_011608555.1|	thiol:disulfide interchange protein [Histophilus somni]	0.64	gi|20138013|sp|Q9KQE9.1|DSBE_VIBCH	RecName: Full=Thiol:disulfide interchange protein DsbE; AltName: Full=Cytochrome c biogenesis protein CcmG [Vibrio cholerae O1 biovar El Tor str. N16961]	0.6	_	_	_	_	_	_	_	K02199	ccmG, dsbE
orf00437_1	135	gi|584427519|gb|EWH12214.1|	cytochrome C biogenesis protein [Catenovulum agarivorans DS-2]	0.65	gi|81175234|sp|P0ABM9.1|CCMH_ECOLI	RecName: Full=Cytochrome c-type biogenesis protein CcmH; Flags: Precursor [Escherichia coli K-12]	0.68	_	_	_	_	_	_	_	K02200	ccmH
orf00773_1	482	gi|496275016|ref|WP_008987054.1|	cytochrome oxidase subunit I [Photobacterium leiognathi]	0.89	gi|1346012|sp|Q05572.1|FIXN_RHIME	RecName: Full=Cytochrome c oxidase subunit 1 homolog, bacteroid; AltName: Full=Cytochrome CBB3 subunit 1; AltName: Full=Cytochrome c oxidase polypeptide I homolog; A	0.79	_	225849.swp_2572	Cytochrome c oxidase cbb3-type, subunit I	0.8778	COG3278	_	_	K00404	ccoN
orf00774_1	202	gi|499581121|ref|WP_011261904.1|	peptidase S41 [Aliivibrio cbb3-type cytochrome c oxidase subunit II [Vibrio fischeri ES114]	0.9	_	_	_	GO:0020037;GO:0045277;GO:0006123;GO:0004129;GO:0005506;GO:0009060;GO:1902600;GO:0016021	312309.VF_1300	cytochrome c oxidase, cbb3-type, subunit II	0.905	COG2993	_	_	K00405	ccoO
orf00776_1	338	gi|666454274|gb|KEY91333.1|	cbb3-type cytochrome c oxidase subunit [Candidatus Photodesmus blepharus]	0.66	gi|75433258|sp|Q5GCA5.1|CCOP_RUBGE	RecName: Full=Cbb3-type cytochrome c oxidase subunit CcoP; Short=Cbb3-Cox subunit CcoP; AltName: Full=C-type cytochrome CcoP; Short=Cyt c(P); AltName: Full=Cytochro	0.6	GO:0016020;GO:0044699;GO:0005488	_	_	_	_	_	_	K00406	ccoP
orf00721_1	288	gi|518107861|ref|WP_019278069.1|	cytidine deaminase [Vibrio coralliilyticus]	0.59	gi|254813809|sp|B7VPF1.1|CDD_VIBSL	RecName: Full=Cytidine deaminase; AltName: Full=Cytidine aminohydrolase; Short=CDA [Vibrio splendidus LGP32]	0.58	_	_	_	_	_	_	_	K01489	cdd, CDA
orf00764_1	368	gi|517109794|ref|WP_018298612.1|	hypothetical protein [Fangia hongkongensis]	0.84	gi|399246|sp|P31801.1|CHAA_ECOLI	RecName: Full=Sodium/proton antiporter ChaA; AltName: Full=Na(+)/H(+) exchanger [Escherichia coli K-12]	0.58	_	_	_	_	_	_	_	K07300	chaA, CAX
orf00935_1	753	gi|543216816|ref|WP_021022426.1|	ATP-dependent Clp protease ATP-binding protein [Salinivibrio costicola]	0.86	gi|78099955|sp|P0ABI1.1|CLPA_ECO57	RecName: Full=ATP-dependent Clp protease ATP-binding subunit ClpA [Escherichia coli O157:H7]	0.84	_	243277.VC1144	ATP-dependent Clp protease ATP-binding subunit	0.8581	COG0542	_	_	K03694	clpA
orf01120_1	888	gi|648532060|ref|WP_026223811.1|	protein disaggregation chaperone [Methylosarcina fibrata]	0.83	gi|54035907|sp|Q9KU18.1|CLPB_VIBCH	RecName: Full=Chaperone protein ClpB [Vibrio cholerae O1 biovar El Tor str. N16961]	0.87	GO:0005524;GO:0016485;GO:0017111;GO:0009408;GO:0005737	388396.VFMJ11_0578	ATP-dependent chaperone ClpB	0.895	COG0542	_	_	K03695	clpB
orf00986_1	205	gi|639234280|gb|KDN30548.1|	Clp protease ClpP [Vibrio fortis]	0.96	gi|31340017|sp|Q8DG26.2|CLPP_VIBVU	RecName: Full=ATP-dependent Clp protease proteolytic subunit; AltName: Full=Endopeptidase Clp [Vibrio vulnificus CMCP6]	0.95	GO:0004252;GO:0006508;GO:0005737	216895.VV1_0023	ATP-dependent Clp protease proteolytic subunit; Cleaves peptides in various proteins in a pr [...]	0.9444	COG0740	_	_	K01358	clpP, CLPP
orf00936_1	104	gi|491502907|ref|WP_005360584.1|	ATP-dependent Clp protease adaptor protein ClpS [Aeromonas diversa]	0.78	gi|158512298|sp|A0KJD6.1|CLPS_AERHH	RecName: Full=ATP-dependent Clp protease adapter protein ClpS [Aeromonas hydrophila subsp. hydrophila ATCC 7966]	0.75	GO:0019538	380703.AHA_1856	ATP-dependent Clp protease adaptor protein ClpS; Involved in the modulation of the specifici [...]	0.75	COG2127	_	_	K06891	clpS
orf00985_1	425	gi|653000649|ref|WP_027252852.1|	Clp protease ClpX [Photobacterium halotolerans]	0.89	gi|21263470|sp|Q8Z8V1.1|CLPX_SALTI	RecName: Full=ATP-dependent Clp protease ATP-binding subunit ClpX [Salmonella enterica subsp. enterica serovar Typhi]	0.88	_	290338.CKO_02722	ATP-dependent protease ATP-binding subunit ClpX; ATP-dependent specificity component of the [...]	0.8839	COG1219	_	_	K03544	clpX, CLPX
orf00535_1	97	gi|501281893|ref|WP_012324911.1|	cardiolipin synthetase [Shewanella woodyi]	0.81	gi|254763874|sp|B8D966.1|CLSA_BUCA5	RecName: Full=Cardiolipin synthase A; Short=CL synthase [Buchnera aphidicola str. 5A (Acyrthosiphon pisum)]	0.78	GO:0032049;GO:0008808;GO:0016021;GO:0005886	_	_	_	_	_	_	K06131	cls
orf00536_1	384	gi|654557817|ref|WP_028025190.1|	cardiolipin synthetase [Enterovibrio calviensis]	0.69	gi|238688443|sp|B1JKT9.1|CLSA_YERPY	RecName: Full=Cardiolipin synthase A; Short=CL synthase [Yersinia pseudotuberculosis YPIII]	0.67	GO:0016020;GO:0016740;GO:0006629	_	_	_	_	_	_	K06131	cls
orf00515_1	241	gi|491648580|ref|WP_005506106.1|	tRNA methyltransferase [Grimontia hollisae]	0.72	gi|81728109|sp|Q87QV4.1|CMOA_VIBPA	RecName: Full=tRNA (cmo5U34)-methyltransferase [Vibrio parahaemolyticus RIMD 2210633]	0.71	GO:0008168;GO:0006400	_	_	_	_	_	_	K15256	cmoA
orf00514_1	323	gi|515598232|ref|WP_017030832.1|	tRNA methyltransferase [Vibrio breoganii]	0.71	gi|166215959|sp|A7N1I8.1|CMOB_VIBCB	RecName: Full=tRNA (mo5U34)-methyltransferase [Vibrio campbellii ATCC BAA-1116]	0.7	_	_	_	_	_	_	_	K15257	cmoB
orf01388_1	411	gi|648243389|ref|WP_026024538.1|	phosphopantothenoylcysteine decarboxylase [Enterovibrio calviensis]	0.75	gi|81170409|sp|Q8DDX8.1|COABC_VIBVU	RecName: Full=Coenzyme A biosynthesis bifunctional protein CoaBC; AltName: Full=DNA/pantothenate metabolism flavoprotein; Includes: RecName: Full=Phosphopantotheno	0.75	_	216895.VV1_0828	bifunctional phosphopantothenoylcysteine decarboxylase/phosphopantothenate synthase; Catalyz [...]	0.7579	COG0452	_	_	K13038	coaBC, dfp
orf01213_1	198	gi|636575203|gb|KDM92728.1|	dephospho-CoA kinase [Photobacterium halotolerans]	0.66	gi|51315854|sp|Q6LMG7.1|COAE_PHOPR	RecName: Full=Dephospho-CoA kinase; AltName: Full=Dephosphocoenzyme A kinase [Photobacterium profundum]	0.62	_	_	_	_	_	_	_	K00859	coaE
orf00778_1	791	gi|499581125|ref|WP_011261908.1|	ATPase P [Aliivibrio fischeri]	0.56	gi|81828065|sp|Q6GIX1.1|CADA_STAAR	RecName: Full=Probable cadmium-transporting ATPase; AltName: Full=Cadmium efflux ATPase [Staphylococcus aureus subsp. aureus MRSA252]	0.55	_	_	_	_	_	_	_	K01533	copB
orf01039_1	283	gi|595581008|emb|CDN97792.1|	putative protein involved in divalent ion export [Photobacterium phosphoreum ANT220]	0.87	gi|14194523|sp|Q9KTE3.1|CORC_VIBCH	RecName: Full=Magnesium and cobalt efflux protein CorC [Vibrio cholerae O1 biovar El Tor str. N16961]	0.81	GO:0016614;GO:0030554;GO:0050660;GO:0055114	298386.PBPRA2881	putative hemolysin	0.8603	COG4535	_	_	K06189	corC
orf00082_1	172	gi|654655489|ref|WP_028116458.1|	cysteine synthase [Ferrimonas senticii]	0.59	gi|160380568|sp|A1BA38.1|COXZ_PARDP	RecName: Full=Cytochrome c oxidase assembly protein CtaG [Paracoccus denitrificans PD1222]	0.61	_	_	_	_	_	_	_	K02258	COX11
orf00086_1	333	gi|639233032|gb|KDN29330.1|	cytochrome B561 [Vibrio fortis]	0.55	_	_	_	_	_	_	_	_	_	_	K02259	COX15
orf00081_1	485	gi|494733679|ref|WP_007469512.1|	Cytochrome c oxidase polypeptide I [Photobacterium sp. AK15]	0.91	gi|399281|sp|P31833.1|COX1_BRADU	RecName: Full=Cytochrome c oxidase subunit 1; AltName: Full=Cytochrome aa3 subunit 1; AltName: Full=Cytochrome c oxidase polypeptide I [Bradyrhizobium diazoefficiens	0.7	GO:0020037;GO:0045277;GO:0006123;GO:0004129;GO:0005506;GO:0009060;GO:1902600;GO:0005507;GO:0016021;GO:0005886	298386.PBPRA0168	putative cytochrome c oxidase, subunit I	0.9004	COG0843	_	_	K02274	coxA
orf00079_1	267	gi|652998277|ref|WP_027250526.1|	cytochrome B559 subunit alpha [Photobacterium halotolerans]	0.76	gi|122425489|sp|Q1RI44.1|COX2_RICBR	RecName: Full=Probable cytochrome c oxidase subunit 2; AltName: Full=Cytochrome aa3 subunit 2; AltName: Full=Cytochrome c oxidase polypeptide II [Rickettsia bellii	0.62	_	314275.MADE_04013	Cytochrome c oxidase, subunit II; Subunits I and II form the functional core of the enzyme c [...]	0.7699	COG1622	_	_	K02275	coxB
orf00080_1	99	gi|496173453|ref|WP_008897960.1|	cytochrome B559 subunit alpha [Rheinheimera sp. A13L]	0.76	_	_	_	GO:0009055;GO:0044763;GO:0046872;GO:0044425;GO:0006118;GO:0055114;GO:0016491	326442.PSHAa2872	cytochrome c oxidase, subunit II (partial); Subunits I and II form the functional core of th [...]	0.7849	COG2010	_	_	K02275	coxB
orf00083_1	242	gi|516013161|ref|WP_017443744.1|	hypothetical protein [Gayadomonas joobiniege]	0.77	gi|461796|sp|P34843.1|COX3_APILI	RecName: Full=Cytochrome c oxidase subunit 3; AltName: Full=Cytochrome c oxidase polypeptide III (mitochondrion) [Apis mellifera ligustica]	0.63	GO:0016020;GO:0022904;GO:0015002	326297.Sama_3486	cytochrome c oxidase subunit III	0.7552	COG1845	_	_	K02276	coxC
orf01425_1	303	gi|499539282|ref|WP_011220065.1|	coproporphyrinogen III oxidase [Photobacterium profundum]	0.72	gi|62510616|sp|Q6LLK0.1|HEM6_PHOPR	RecName: Full=Oxygen-dependent coproporphyrinogen-III oxidase; Short=CPO; Short=Coprogen oxidase; Short=Coproporphyrinogenase [Photobacterium profundum]	0.72	GO:0042803;GO:0016491;GO:0006783	_	_	_	_	_	_	K00228	CPOX, hemF
orf01367_1	203	gi|515590190|ref|WP_017022850.1|	histidine kinase [Aliivibrio logei]	0.77	gi|83287780|sp|P0AE84.1|CPXA_ECO57	RecName: Full=Sensor protein CpxA [Escherichia coli O157:H7]	0.71	_	_	_	_	_	_	_	K07640	cpxA
orf01368_1	52	gi|671507127|ref|WP_031493995.1|	two-component sensor protein [Vibrio shilonii]	0.75	gi|83287780|sp|P0AE84.1|CPXA_ECO57	RecName: Full=Sensor protein CpxA [Escherichia coli O157:H7]	0.72	_	_	_	_	_	_	_	K07640	cpxA
orf01365_1	232	gi|515576792|ref|WP_017009554.1|	transcriptional regulator [Enterovibrio calviensis]	0.77	gi|83287786|sp|P0AE89.1|CPXR_ECO57	RecName: Full=Transcriptional regulatory protein CpxR [Escherichia coli O157:H7]	0.73	_	338187.VIBHAR_00149	transcriptional regulator CpxR	0.75	COG0745	_	_	K07662	cpxR
orf00012_1	128	gi|543169358|ref|WP_021021265.1|	camphor resistance protein CrcB [Vibrio gazogenes]	0.79	gi|166215185|sp|A7N142.1|CRCB_VIBCB	RecName: Full=Putative fluoride ion transporter CrcB [Vibrio campbellii ATCC BAA-1116]	0.77	GO:0016021;GO:0005886;GO:0006811	223926.VP3028	camphor resistance protein CrcB	0.7982	COG0239	_	_	K06199	crcB
orf01329_1	210	gi|488491755|ref|WP_002535199.1|	MULTISPECIES: transcriptional regulator [Vibrionaceae]	0.98	gi|60391935|sp|P0A2T6.1|CRP_SALTY	RecName: Full=cAMP-activated global transcriptional regulator CRP; AltName: Full=Catabolite activator protein; Short=CAP; AltName: Full=Catabolite gene activator; Al	0.96	_	298386.PBPRA0293	cAMP-regulatory protein	0.9762	COG0664	_	_	K10914	crp
orf01109_1	402	gi|490550257|ref|WP_004415375.1|	cysteine sulfinate desulfinase [Vibrio orientalis]	0.7	gi|13431400|sp|Q9KPQ7.1|CSD_VIBCH	RecName: Full=Probable cysteine desulfurase [Vibrio cholerae O1 biovar El Tor str. N16961]	0.64	GO:0008152;GO:0003824	_	_	_	_	_	_	K01766	csdA
orf00520_1	69	gi|499150545|ref|WP_010863558.1|	hypothetical protein [Plesiomonas shigelloides]	0.93	gi|20138009|sp|Q9KL16.1|CSPV_VIBCH	RecName: Full=Cold shock protein CspV [Vibrio cholerae O1 biovar El Tor str. N16961]	0.9	_	312309.VF_A1094	DNA-binding transcriptional regulator	0.8824	COG1278	_	_	K03704	cspA
orf01137_1	64	gi|517520964|ref|WP_018691172.1|	carbon storage regulator [Algicola sagamiensis]	0.97	gi|259586053|sp|C4LBP7.1|CSRA_TOLAT	RecName: Full=Carbon storage regulator homolog [Tolumonas auensis DSM 9187]	0.98	GO:0003723;GO:0006109;GO:0006402	595494.Tola_2728	carbon storage regulator, CsrA; Could accelerate the degradation of some genes transcripts p [...]	0.9825	COG1551	_	_	K03563	csrA
orf00993_1	165	gi|664677224|gb|KES17405.1|	putative membrane protein, required for colicin V production [Gilliamella apicola SCGC AB-598-I20]	0.67	gi|1169143|sp|P45108.1|CVPA_HAEIN	RecName: Full=Colicin V production protein homolog [Haemophilus influenzae Rd KW20]	0.6	_	_	_	_	_	_	_	K03558	cvpA
orf00036_1	96	gi|493764991|ref|WP_006713614.1|	frataxin [Vibrio ichthyoenteri]	0.71	gi|166220082|sp|A3N1C3.1|CYAY_ACTP2	RecName: Full=Protein CyaY [Actinobacillus pleuropneumoniae serovar 5b str. L20]	0.7	_	_	_	_	_	_	_	K06202	cyaY
orf00931_1	574	gi|515528303|ref|WP_016961520.1|	glutathione ABC transporter ATP-binding protein [Enterovibrio norvegicus]	0.61	gi|266520|sp|P23886.2|CYDC_ECOLI	RecName: Full=ATP-binding/permease protein CydC [Escherichia coli K-12]	0.6	_	_	_	_	_	_	_	K16012	cydC
orf00930_1	578	gi|515597477|ref|WP_017030082.1|	hypothetical protein [Vibrio breoganii]	0.66	gi|1169169|sp|P45082.1|CYDD_HAEIN	RecName: Full=ATP-binding/permease protein CydD [Haemophilus influenzae Rd KW20]	0.62	_	_	_	_	_	_	_	K16013	cydD
orf00087_1	197	gi|503876531|ref|WP_014110525.1|	protoheme IX farnesyltransferase [Glaciecola nitratireducens]	0.67	gi|123060540|sp|Q12IC7.1|CYOE_SHEDO	RecName: Full=Protoheme IX farnesyltransferase; AltName: Full=Heme B farnesyltransferase; AltName: Full=Heme O synthase [Shewanella denitrificans OS217]	0.67	GO:0016020;GO:0016740	_	_	_	_	_	_	K02301	cyoE
orf00088_1	91	gi|499783253|ref|WP_011463987.1|	protoheme IX farnesyltransferase [Rhodoferax ferrireducens]	0.67	gi|122479422|sp|Q21XT4.1|COXX_ALBFT	RecName: Full=Protoheme IX farnesyltransferase; AltName: Full=Heme B farnesyltransferase; AltName: Full=Heme O synthase [Rhodoferax ferrireducens T118]	0.67	GO:0016020;GO:0016740	_	_	_	_	_	_	K02301	cyoE
orf00552_1	322	gi|492850085|ref|WP_006004039.1|	CysB family transcriptional regulator [Glaciecola punicea]	0.67	gi|1169181|sp|P45105.1|CYSB_HAEIN	RecName: Full=HTH-type transcriptional regulator CysB; AltName: Full=Cys regulon transcriptional activator [Haemophilus influenzae Rd KW20]	0.65	_	_	_	_	_	_	_	K13634	cysB
orf00424_1	251	gi|594396696|gb|EXU74793.1|	sulfate transporter [Erwinia mallotivora]	0.69	gi|81646035|sp|Q6D8S7.1|CYSZ_PECAS	RecName: Full=Protein CysZ homolog [Pectobacterium atrosepticum SCRI1043]	0.69	_	_	_	_	_	_	_	K06203	cysZ
orf00278_1	455	gi|499536589|ref|WP_011217372.1|	D-alanyl-D-alanine carboxypeptidase [Photobacterium profundum]	0.57	_	_	_	_	_	_	_	_	_	_	K07259	dacB
orf01049_1	412	gi|671506070|ref|WP_031493182.1|	D-alanyl-D-alanine carboxypeptidase [Vibrio shilonii]	0.77	gi|83288470|sp|P0AEB4.1|DACA_ECO57	RecName: Full=D-alanyl-D-alanine carboxypeptidase DacA; Short=DD-carboxypeptidase; Short=DD-peptidase; AltName: Full=Penicillin-binding protein 5; Short=PBP-5; Flag	0.67	GO:0004180	338187.VIBHAR_01214	D-alanyl-D-alanine carboxypeptidase	0.7652	COG1686	_	_	K07258	dacC, dacA, dacD
orf01264_1	440	gi|648282474|ref|WP_026063623.1|	D-alanyl-D-alanine carboxypeptidase [Piscirickettsia salmonis]	0.75	gi|83288470|sp|P0AEB4.1|DACA_ECO57	RecName: Full=D-alanyl-D-alanine carboxypeptidase DacA; Short=DD-carboxypeptidase; Short=DD-peptidase; AltName: Full=Penicillin-binding protein 5; Short=PBP-5; Flag	0.61	_	_	_	_	_	_	_	K07258	dacC, dacA, dacD
orf01340_1	267	gi|565851119|ref|WP_023933777.1|	DNA adenine methylase [Photobacterium leiognathi]	0.81	gi|172044580|sp|P0C6Q8.1|DMA_VIBCH	RecName: Full=DNA adenine methylase; AltName: Full=DNA adenine methyltransferase; AltName: Full=Deoxyadenosyl-methyltransferase; AltName: Full=M.VchADam [Vibrio cho	0.78	GO:0032775;GO:0003676;GO:0009007	298386.PBPRA0283	putative DNA adenine methylase	0.8015	COG0338	_	_	K06223	dam
orf00521_1	583	gi|491637079|ref|WP_005494608.1|	Aspartyl-tRNA synthetase [Pseudoalteromonas luteoviolacea]	0.77	gi|238688453|sp|B1JLL5.1|SYD_YERPY	RecName: Full=Aspartate--tRNA ligase; AltName: Full=Aspartyl-tRNA synthetase; Short=AspRS [Yersinia pseudotuberculosis YPIII]	0.75	GO:0006418;GO:0000166;GO:0004812	291112.PAU_02474	aspartyl-tRNA synthetase	0.7547	COG0173	_	_	K01876	DARS, aspS
orf00762_1	460	gi|543166842|ref|WP_021018749.1|	DEAD/DEAH box helicase [Vibrio gazogenes]	0.74	gi|416881|sp|P21693.2|DBPA_ECOLI	RecName: Full=ATP-dependent RNA helicase DbpA [Escherichia coli K-12]	0.69	GO:0008152;GO:0000166;GO:0004386	_	_	_	_	_	_	K05591	dbpA
orf00885_1	959	gi|653000234|ref|WP_027252438.1|	aminotransferase class III [Photobacterium halotolerans]	0.76	gi|6685850|sp|Q9Z3R2.1|RHBA_RHIME	RecName: Full=Diaminobutyrate--2-oxoglutarate aminotransferase; AltName: Full=Diaminobutyrate transaminase; AltName: Full=L-2,4-diaminobutyrate:2-ketoglutarate 4-ami	0.71	_	298386.PBPRA2230	putative diaminobutyrate-pyruvate transaminase & L-2,4-diaminobutyrate decarboxylase	0.806	COG0160	_	_	K13745	ddc
orf01250_1	454	gi|491445919|ref|WP_005303706.1|	peptidase [Photobacterium outer membrane stress sensor protease DegQ [Photobacterium damselae subsp. damselae CIP 102761]	0.79	gi|729710|sp|P39099.1|DEGQ_ECOLI	RecName: Full=Periplasmic pH-dependent serine endoprotease DegQ; AltName: Full=Protease Do; Flags: Precursor [Escherichia coli K-12]	0.71	GO:0008233	312309.VF_2225	serine endoprotease DegP (protease Do), periplasmic	0.7663	COG0265	_	_	K04771	degP, htrA
orf00299_1	234	gi|489877400|ref|WP_003780891.1|	purine nucleoside phosphorylase [Kingella denitrificans]	0.76	gi|254772531|sp|B8D9W3.1|DEOD_BUCA5	RecName: Full=Purine nucleoside phosphorylase DeoD-type; Short=PNP [Buchnera aphidicola str. 5A (Acyrthosiphon pisum)]	0.74	_	_	_	_	_	_	_	K03784	deoD
orf01238_1	196	gi|501546549|ref|WP_012551111.1|	MULTISPECIES: DnaA initiator-associating protein DiaA [Aliivibrio]	0.72	gi|167016884|sp|A8GJZ2.1|DIAA_SERP5	RecName: Full=DnaA initiator-associating protein DiaA [Serratia proteamaculans 568]	0.7	GO:0005488;GO:0071704	_	_	_	_	_	_	K12961	diaA
orf00486_1	671	gi|491648770|ref|WP_005506295.1|	ATP-dependent helicase [Grimontia hollisae]	0.69	gi|1169345|sp|P44680.1|Y387_HAEIN	RecName: Full=Probable ATP-dependent helicase HI_0387 [Haemophilus influenzae Rd KW20]	0.66	_	_	_	_	_	_	_	K03722	dinG
orf00182_1	277	gi|494731715|ref|WP_007467581.1|	DnaJ-like protein DjlA [Photobacterium sp. AK15]	0.68	gi|54035762|sp|Q6LV37.1|DJLA_PHOPR	RecName: Full=DnaJ-like protein DjlA [Photobacterium profundum]	0.69	GO:0016020	_	_	_	_	_	_	K05801	djlA
orf01195_1	149	gi|491644526|ref|WP_005502053.1|	molecular chaperone DnaK [Grimontia hollisae]	0.9	gi|78100039|sp|P0ABS3.1|DKSA_ECO57	RecName: Full=RNA polymerase-binding transcription factor DksA [Escherichia coli DKSA_ECOL6 RecName: Full=RNA polymerase-binding tr	0.89	GO:0010468;GO:0008270;GO:0005737	298386.PBPRA3171	putative DnaK suppressor protein	0.8936	COG1734	_	_	K06204	dksA
orf00154_1	463	gi|636572750|gb|KDM90303.1|	DNA helicase [Photobacterium halotolerans]	0.9	gi|61222609|sp|P0A1Q4.1|DNAB_SALTY	RecName: Full=Replicative DNA helicase [Salmonella enterica subsp. enterica serovar Typhimurium str. LT2]	0.87	GO:0003677;GO:0005524;GO:0006260;GO:0003678;GO:0032508;GO:0005657	388396.VFMJ11_0288	replicative DNA helicase	0.8983	COG0305	_	_	K02314	dnaB
orf00197_1	581	gi|515598741|ref|WP_017031341.1|	DNA primase [Vibrio breoganii]	0.66	gi|18202820|sp|Q9CLI9.1|DNAG_PASMU	RecName: Full=DNA primase [Pasteurella multocida subsp. multocida str. Pm70]	0.63	_	_	_	_	_	_	_	K02316	dnaG
orf00335_1	119	gi|497289016|ref|WP_009603233.1|	molecular chaperone DnaJ [Vibrio caribbenthicus]	0.9	gi|11132181|sp|O87385.1|DNAJ_VIBHA	RecName: Full=Chaperone protein DnaJ	0.92	GO:0006457;GO:0005524;GO:0031072;GO:0006260;GO:0009408;GO:0005737;GO:0051082;GO:0008270	150340.VEA_004289	chaperone protein DnaJ	0.9206	COG0484	_	_	K03686	dnaJ
orf00336_1	205	gi|488492240|ref|WP_002535684.1|	Chaperone protein DnaJ [Grimontia sp. AK16]	0.88	gi|62900140|sp|Q5E3A8.1|DNAJ_VIBF1	RecName: Full=Chaperone protein DnaJ [Vibrio fischeri ES114]	0.88	GO:0006457;GO:0005524;GO:0031072;GO:0006260;GO:0009408;GO:0005737;GO:0051082;GO:0008270	312309.VF_1993	chaperone protein DnaJ; Participates actively in the response to hyperosmotic and heat shock [...]	0.8824	COG0484	_	_	K03686	dnaJ
orf00334_1	644	gi|636574345|gb|KDM91881.1|	molecular chaperone DnaK [Photobacterium halotolerans]	0.93	gi|31340038|sp|Q87RX3.1|DNAK_VIBPA	RecName: Full=Chaperone protein DnaK; AltName: Full=HSP70; AltName: Full=Heat shock 70 kDa protein; AltName: Full=Heat shock protein 70 [Vibrio parahaemolyticus RIM	0.93	GO:0006457;GO:0005524;GO:0051082;GO:0006950	150340.VEA_004291	chaperone protein DnaK	0.9417	COG0443	_	_	K04043	dnaK
orf00046_1	306	gi|491643399|ref|WP_005500927.1|	DNA polymerase I [Grimontia DNA polymerase I [Grimontia hollisae CIP 101886]	0.75	gi|118825|sp|P00582.1|DPO1_ECOLI	RecName: Full=DNA polymerase I; Short=POL I [Escherichia coli K-12]	0.74	GO:0006260;GO:0016779;GO:0004518;GO:0003676	_	_	_	_	_	_	K02335	DPO1, polA
orf00047_1	488	gi|491514857|ref|WP_005372490.1|	DNA polymerase I [Photobacterium angustum]	0.78	gi|118825|sp|P00582.1|DPO1_ECOLI	RecName: Full=DNA polymerase I; Short=POL I [Escherichia coli K-12]	0.75	GO:0006260;GO:0004518;GO:0003676	223926.VP0107	DNA polymerase I	0.7803	COG0749	_	_	K02335	DPO1, polA
orf01079_1	84	gi|636572599|gb|KDM90155.1|	DNA polymerase III subunit alpha [Photobacterium halotolerans]	0.63	_	_	_	GO:0003824	_	_	_	_	_	_	K02337	DPO3A1, dnaE
orf01080_1	1043	gi|491440159|ref|WP_005297951.1|	DNA polymerase III subunit alpha [Photobacterium damselae]	0.79	gi|1169392|sp|P43743.1|DPO3A_HAEIN	RecName: Full=DNA polymerase III subunit alpha [Haemophilus influenzae Rd KW20]	0.76	GO:0006260;GO:0016779;GO:0003676	223926.VP2303	DNA polymerase III subunit alpha	0.7795	COG0587	_	_	K02337	DPO3A1, dnaE
orf00223_1	153	gi|651235896|ref|WP_026375972.1|	hypothetical protein [Aestuariibacter salexigens]	0.53	_	_	_	_	_	_	_	_	_	_	K02339	DPO3C, holC
orf00904_1	317	gi|515991721|ref|WP_017422304.1|	DNA polymerase III subunit delta' [Vibrio vulnificus]	0.48	_	_	_	GO:0090304;GO:0016740	_	_	_	_	_	_	K02341	DPO3D2, holB
orf00690_1	285	gi|658565327|ref|WP_029747621.1|	hypothetical protein, partial [Marinimicrobia bacterium JGI OTU-2]	0.55	_	_	_	GO:0003824	_	_	_	_	_	_	K02342	DPO3E, dnaQ
orf01064_1	215	gi|499581630|ref|WP_011262413.1|	DNA polymerase III subunit epsilon [Aliivibrio fischeri]	0.77	gi|31563219|sp|Q9CPE0.1|DPO3E_PASMU	RecName: Full=DNA polymerase III subunit epsilon [Pasteurella multocida subsp. multocida str. Pm70]	0.77	GO:0006260;GO:0016779;GO:0003676	312309.VF_1935	DNA polymerase III subunit epsilon	0.7707	COG0847	_	_	K02342	DPO3E, dnaQ
orf00452_1	654	gi|490540846|ref|WP_004405976.1|	DNA polymerase III subunit gamma/tau [Vibrio nigripulchritudo]	0.69	gi|1169397|sp|P43746.1|DPO3X_HAEIN	RecName: Full=DNA polymerase III subunit tau/gamma [Haemophilus influenzae Rd KW20]	0.71	GO:0097159;GO:1901363;GO:0016740	_	_	_	_	_	_	K02343	DPO3G, dnaX
orf00976_1	99	gi|499602247|ref|WP_011282981.1|	disulfide bond formation protein DsbB [Candidatus Blochmannia pennsylvanicus]	0.62	gi|123640905|sp|Q492M6.1|DSBB_BLOPB	RecName: Full=Disulfide bond formation protein B; AltName: Full=Disulfide oxidoreductase [Candidatus Blochmannia pennsylvanicus str. BPEN]	0.62	_	_	_	_	_	_	_	K03611	dsbB
orf00128_1	553	gi|494617694|ref|WP_007375931.1|	thiol:disulfide interchange protein DsbD [Pseudoalteromonas sp. Bsw20308]	0.58	gi|81362533|sp|Q5QVU3.1|DSBD_IDILO	RecName: Full=Thiol:disulfide interchange protein DsbD; AltName: Full=Protein-disulfide reductase; Short=Disulfide reductase; Flags: Precursor [Idiomarina loihiensi	0.53	_	_	_	_	_	_	_	K04084	dsbD
orf00055_1	144	gi|494246469|ref|WP_007145718.1|	D-tyrosyl-tRNA(Tyr) deacylase [Methylophaga aminisulfidivorans]	0.73	gi|166217555|sp|A5UE61.1|DTD_HAEIE	RecName: Full=D-tyrosyl-tRNA(Tyr) deacylase [Haemophilus influenzae PittEE]	0.73	GO:0016787	_	_	_	_	_	_	K07560	dtd
orf01062_1	261	gi|499581626|ref|WP_011262409.1|	glutamine amidotransferase [Aliivibrio fischeri]	0.74	gi|2495475|sp|Q47147.1|YAFJ_ECOLI	RecName: Full=Putative glutamine amidotransferase YafJ [Escherichia coli K-12]	0.71	GO:0016740	_	_	_	_	_	_	K07008	DUG3
orf00157_1	324	gi|515507262|ref|WP_016940516.1|	tRNA-dihydrouridine synthase A [Dickeya zeae]	0.76	gi|38604877|sp|Q8FB30.1|DUSA_ECOL6	RecName: Full=tRNA-dihydrouridine synthase A [Escherichia coli CFT073]	0.75	_	590409.Dd586_3430	TIM-barrel protein, YjbN family	0.7619	COG0042	_	_	K05539	dusA
orf00121_1	310	gi|671507423|ref|WP_031494196.1|	tRNA-dihydrouridine synthase B [Vibrio shilonii]	0.76	gi|38604853|sp|Q8CWL2.2|DUSB_VIBVU	RecName: Full=tRNA-dihydrouridine synthase B [Vibrio vulnificus CMCP6]	0.76	_	196600.VV3138	tRNA-dihydrouridine synthase; Catalyzes the synthesis of dihydrouridine, a modified base fou [...]	0.7655	COG0042	_	_	K05540	dusB
orf00684_1	256	gi|653000632|ref|WP_027252835.1|	tRNA-dihydrouridine synthase C [Photobacterium halotolerans]	0.68	gi|38605060|sp|Q9KT00.1|DUSC_VIBCH	RecName: Full=tRNA-dihydrouridine synthase C [Vibrio cholerae O1 biovar El Tor str. N16961]	0.65	GO:0008152;GO:0003824	_	_	_	_	_	_	K05541	dusC
orf01089_1	343	gi|653847908|ref|WP_027696913.1|	1-deoxy-D-xylulose 5-phosphate reductoisomerase [Vibrio litoralis]	0.76	gi|59797516|sp|Q65R75.1|DXR_MANSM	RecName: Full=1-deoxy-D-xylulose 5-phosphate reductoisomerase; Short=DXP reductoisomerase; AltName: Full=1-deoxyxylulose-5-phosphate reductoisomerase; AltName: Full=	0.73	_	_	_	_	_	_	_	K00099	dxr
orf01090_1	41	gi|499647954|ref|WP_011328688.1|	1-deoxy-D-xylulose 5-phosphate reductoisomerase [Pseudoalteromonas haloplanktis]	0.85	gi|254782034|sp|C1D9F0.1|DXR_LARHH	RecName: Full=1-deoxy-D-xylulose 5-phosphate reductoisomerase; Short=DXP reductoisomerase; AltName: Full=1-deoxyxylulose-5-phosphate reductoisomerase; AltName: Full	0.83	_	_	_	_	_	_	_	K00099	dxr
orf00388_1	618	gi|653001646|ref|WP_027253846.1|	1-deoxy-D-xylulose-5-phosphate synthase [Photobacterium halotolerans]	0.77	gi|81615459|sp|Q6LU07.1|DXS_PHOPR	RecName: Full=1-deoxy-D-xylulose-5-phosphate synthase; AltName: Full=1-deoxyxylulose-5-phosphate synthase; Short=DXP synthase; Short=DXPS [Photobacterium profundum]	0.77	GO:0008299;GO:0046872;GO:0016740	298386.PBPRA0805	1-deoxy-D-xylulose-5-phosphate synthase; Catalyzes the acyloin condensation reaction between [...]	0.7694	COG1154	_	_	K01662	dxs
orf00625_1	336	gi|493697155|ref|WP_006646994.1|	hypothetical protein [Photobacterium sp. SKA34]	0.72	gi|75442361|sp|Q76KC2.3|PLD_MICLT	RecName: Full=Pyridoxal 4-dehydrogenase	0.58	_	_	_	_	_	_	_	K00064	E1.1.1.122
orf00718_1	562	gi|565849208|ref|WP_023931980.1|	NAD-dependent malic enzyme [Photobacterium leiognathi]	0.87	gi|83288259|sp|Q6LQM6.2|MAO11_PHOPR	RecName: Full=NAD-dependent malic enzyme 1; Short=NAD-ME 1 [Photobacterium profundum]	0.87	_	298386.PBPRA1997	malate dehydrogenase	0.8734	COG0281	_	_	K00027	E1.1.1.38, sfcA, maeA
orf00346_1	202	gi|499391084|ref|WP_011078551.1|	peroxidase [Vibrio vulnificus]	0.97	gi|25091461|sp|Q8K9W0.1|TSAA_BUCAP	RecName: Full=Probable peroxiredoxin; AltName: Full=Thioredoxin reductase [Buchnera aphidicola str. Sg (Schizaphis graminum)]	0.81	GO:0055114;GO:0051920	216895.VV1_0453	peroxiredoxin	0.9652	COG0450	_	_	K03386	E1.11.1.15, PRDX, ahpC
orf00273_1	314	gi|491511942|ref|WP_005369576.1|	4-hydroxy-3-methylbut-2-enyl diphosphate reductase [Photobacterium angustum]	0.83	gi|50400871|sp|Q6LUK8.1|ISPH_PHOPR	RecName: Full=4-hydroxy-3-methylbut-2-enyl diphosphate reductase [Photobacterium profundum]	0.83	GO:0046872;GO:0016114;GO:0051745;GO:0055114;GO:0019288;GO:0051538;GO:0050992	298386.PBPRA0594	4-hydroxy-3-methylbut-2-enyl diphosphate reductase; Converts 1-hydroxy-2-methyl-2-(E)-buteny [...]	0.8307	COG0761	_	_	K03527	E1.17.1.2, lytB, ispH
orf00367_1	369	gi|589857624|gb|EXJ34453.1|	4-hydroxy-3-methylbut-2-en-1-yl diphosphate synthase [Vibrio parahaemolyticus VPCR-2009]	0.91	gi|31076732|sp|Q87S16.1|ISPG_VIBPA	RecName: Full=4-hydroxy-3-methylbut-2-en-1-yl diphosphate synthase; AltName: Full=1-hydroxy-2-methyl-2-(E)-butenyl 4-diphosphate synthase [Vibrio parahaemolyticus R	0.9	GO:0005506;GO:0051539;GO:0016114;GO:0046429;GO:0055114;GO:0019288	223926.VP0608	4-hydroxy-3-methylbut-2-en-1-yl diphosphate synthase; Converts 2C-methyl-D-erythritol 2,4-cy [...]	0.9046	COG0821	_	_	K03526	E1.17.7.1, gcpE, ispG
orf01359_1	249	gi|595578673|emb|CDO00452.1|	ferredoxin-NADP reductase [Photobacterium phosphoreum ANT220]	0.71	gi|27735178|sp|P28901.3|FENR_SHIFL	RecName: Full=Ferredoxin--NADP reductase; Short=FNR; AltName: Full=Flavodoxin reductase; Short=FLXR; AltName: Full=Methyl viologen resistance protein A [Shigella fl	0.63	_	_	_	_	_	_	_	K00528	E1.18.1.2, fpr
orf01066_1	230	gi|499581632|ref|WP_011262415.1|	S-adenosyl-L-methionine-dependent methyltransferase [Aliivibrio S-adenosyl-L-methionine-dependent methyltransferase [Vibrio fis	0.51	_	_	_	_	_	_	_	_	_	_	K00599	E2.1.1.-
orf01144_1	209	gi|515591553|ref|WP_017024203.1|	hypothetical protein [Vibrio rumoiensis]	0.68	gi|166220563|sp|A7MTT6.1|PIMT_VIBCB	RecName: Full=Protein-L-isoaspartate O-methyltransferase; AltName: Full=L-isoaspartyl protein carboxyl methyltransferase; AltName: Full=Protein L-isoaspartyl methy	0.7	GO:0044267;GO:0016740	_	_	_	_	_	_	K00573	E2.1.1.77, pcm
orf00714_1	209	gi|550645904|ref|WP_022632017.1|	Phosphonate metabolism protein, transferase hexapeptide repeat family [Dickeya solani]	0.79	gi|115690|sp|P23364.1|CAT4_AGRT5	RecName: Full=Chloramphenicol acetyltransferase [Agrobacterium fabrum str. C58]	0.77	_	561229.Dd1591_3571	phosphonate metabolim protein, transferase hexapeptide repeat family	0.7944	COG0110	_	_	K00680	E2.3.1.-
orf00451_1	178	gi|491051991|ref|WP_004913642.1|	adenine phosphoribosyltransferase [Providencia rettgeri]	0.74	gi|226694299|sp|B6EJ41.1|APT_ALISL	RecName: Full=Adenine phosphoribosyltransferase; Short=APRT [Aliivibrio salmonicida LFI1238]	0.71	GO:0016757;GO:0046129;GO:0043101	_	_	_	_	_	_	K00759	E2.4.2.7, apt
orf00919_1	198	gi|501077700|ref|WP_012128465.1|	cobinamide adenolsyltransferase [Vibrio campbellii]	0.8	gi|71153843|sp|P0A9H6.1|BTUR_ECOL6	RecName: Full=Cob(I)yrinic acid a,c-diamide adenosyltransferase; AltName: Full=Cob(I)alamin adenosyltransferase; AltName: Full=Corrinoid adenosyltransferase [Escher	0.71	GO:0005524;GO:0015994;GO:0008817;GO:0009236	338187.VIBHAR_02922	cob(I)yrinic acid a,c-diamide adenosyltransferase	0.7959	COG2109	_	_	K00798	E2.5.1.17, cobO, btuR
orf01448_1	332	gi|639993072|ref|WP_024775846.1|	hypothetical protein [Arcobacter cibarius]	0.86	gi|123042751|sp|Q0P8T1.1|NEUBH_CAMJE	RecName: Full=N,N'-diacetyllegionaminic acid synthase [Campylobacter jejuni subsp. jejuni NCTC 11168 = ATCC 700819]	0.79	GO:0016051;GO:0003824	326298.Suden_0595	N-acetylneuraminate synthase	0.8288	COG2089	_	_	K01654	E2.5.1.56, neuB
orf01385_1	158	gi|29427862|sp|Q8VW75.1|COAD_PASPI	RecName: Full=Phosphopantetheine adenylyltransferase; AltName: Full=Dephospho-CoA pyrophosphorylase; AltName: Full=Pantetheine-phosphate adenylyltransferase; Short=	0.83	gi|29427862|sp|Q8VW75.1|COAD_PASPI	RecName: Full=Phosphopantetheine adenylyltransferase; AltName: Full=Dephospho-CoA pyrophosphorylase; AltName: Full=Pantetheine-phosphate adenylyltransferase; Short=	0.83	GO:0015940;GO:0005524;GO:0004595;GO:0005737;GO:0015937	326442.PSHAa2282	phosphopantetheine adenylyltransferase (PPAT) (dephospho-CoA pyrophosphorylase); Reversibly [...]	0.8101	COG0669	_	_	K00954	E2.7.7.3A, coaD, kdtB
orf01091_1	278	gi|491440133|ref|WP_005297925.1|	CDP-diglyceride synthase [Photobacterium damselae]	0.68	gi|1168876|sp|P44937.1|CDSA_HAEIN	RecName: Full=Phosphatidate cytidylyltransferase; AltName: Full=CDP-DAG synthase; AltName: Full=CDP-DG synthase; AltName: Full=CDP-diacylglycerol synthase; Short=CDS	0.58	GO:0016772	_	_	_	_	_	_	K00981	E2.7.7.41, CDS1, CDS2, cdsA
orf01445_1	235	gi|639993107|ref|WP_024775857.1|	flagellar modification protein B [Arcobacter cibarius]	0.89	gi|2833397|sp|Q45982.1|PTMB_CAMCO	RecName: Full=Post-translational flagellin modification protein B [Campylobacter coli]	0.76	GO:0009103	360104.CCC13826_2299	N-acylneuraminate cytidylyltransferase	0.8194	COG1083	_	_	K00983	E2.7.7.43, neuA, CMAS
orf00889_1	187	gi|493275850|ref|WP_006233650.1|	CDP-diacylglycerol--glycerol-3-phosphate 3-phosphatidyltransferase [Photobacterium profundum]	0.86	gi|75482714|sp|Q57N57.3|PGSA_SALCH	RecName: Full=CDP-diacylglycerol--glycerol-3-phosphate 3-phosphatidyltransferase; AltName: Full=Phosphatidylglycerophosphate synthase; Short=PGP synthase [Salmonell	0.8	GO:0008654;GO:0046486;GO:0008444;GO:0016021	298386.PBPRA2236	putative CDP-diacylglycerol-glycerol-3-phosphate 3-phosphatidyltransferase	0.8595	COG0558	_	_	K00995	E2.7.8.5, pgsA, PGS1
orf00469_1	265	gi|545473288|ref|WP_021709631.1|	putative esterase [Vibrio putative esterase [Vibrio azureus NBRC 104587]	0.66	gi|2833494|sp|Q57427.1|Y193_HAEIN	RecName: Full=Putative esterase/lipase HI_0193 [Haemophilus influenzae Rd KW20]	0.6	_	_	_	_	_	_	_	K01175	E3.1.-.-
orf01007_1	268	gi|515589554|ref|WP_017022219.1|	exonuclease III [Aliivibrio logei]	0.81	gi|2506193|sp|P09030.4|EX3_ECOLI	RecName: Full=Exodeoxyribonuclease III; Short=EXO III; Short=Exonuclease III; AltName: Full=AP endonuclease VI [Escherichia coli K-12]	0.74	GO:0003677;GO:0006281;GO:0000738;GO:0008853;GO:0005622;GO:0004519	150340.VEA_003967	exodeoxyribonuclease III	0.8277	COG0708	_	_	K01142	E3.1.11.2, xthA
orf01067_1	247	gi|498135553|ref|WP_010449709.1|	hydroxyacylglutathione hydrolase [Vibrio rotiferianus]	0.64	gi|171769915|sp|A7MY07.1|GLO2_VIBCB	RecName: Full=Hydroxyacylglutathione hydrolase; AltName: Full=Glyoxalase II; Short=Glx II [Vibrio campbellii ATCC BAA-1116]	0.64	_	_	_	_	_	_	_	K01069	E3.1.2.6, gloB
orf01065_1	148	gi|504762079|ref|WP_014949181.1|	ribonuclease H [Alteromonas ribonuclease H [Alteromonas macleodii ATCC 27126]	0.79	gi|189043686|sp|A8AKR0.1|RNH_CITK8	RecName: Full=Ribonuclease H; Short=RNase H [Citrobacter koseri ATCC BAA-895]	0.79	GO:0016070;GO:0046872;GO:0090305;GO:0004519	228400.HSM_0955	ribonuclease H	0.8041	COG0328	_	_	K03469	E3.1.26.4A, RNASEH1, rnhA
orf01277_1	213	gi|655968140|ref|WP_029010749.1|	glycerophosphodiester phosphodiesterase [Azospirillum halopraeferens]	0.53	_	_	_	_	_	_	_	_	_	_	K01126	E3.1.4.46, glpQ, ugpQ
orf00023_1	524	gi|491512853|ref|WP_005370487.1|	arylsulfatase [Photobacterium arylsulfatase [Photobacterium angustum S14]	0.89	gi|114256|sp|P25549.2|ASLA_ECOLI	RecName: Full=Arylsulfatase; Short=AS; AltName: Full=Aryl-sulfate sulphohydrolase; Flags: Precursor [Escherichia coli K-12]	0.48	GO:0008152;GO:0008484	387093.SUN_1413	arylsulfatase	0.8061	COG3119	_	_	K01130	E3.1.6.1, aslA
orf00877_1	362	gi|503549072|ref|WP_013783148.1|	peptidase M20 [Alteromonas sp. peptidase dimerization domain-containing protein [Alteromonas sp. AEF02206.1	0.78	_	_	_	GO:0008152;GO:0016787	_	_	_	_	_	_	K01295	E3.4.17.11
orf00726_1	192	gi|491441578|ref|WP_005299369.1|	carboxy-terminal protease [Photobacterium damselae]	0.7	gi|2507255|sp|P23865.2|PRC_ECOLI	RecName: Full=Tail-specific protease; AltName: Full=C-terminal-processing peptidase; AltName: Full=PRC protein; AltName: Full=Protease Re; Flags: Precursor [Escherich	0.62	_	_	_	_	_	_	_	K03797	E3.4.21.102, prc, ctpA
orf00727_1	455	gi|491441578|ref|WP_005299369.1|	carboxy-terminal protease [Photobacterium damselae]	0.75	gi|20141638|sp|P43669.2|PRC_SALTY	RecName: Full=Tail-specific protease; AltName: Full=C-terminal-processing peptidase; AltName: Full=PRC protein; AltName: Full=Protease Re; Flags: Precursor [Salmonel	0.69	_	298386.PBPRA1921	carboxy-terminal protease	0.755	COG0793	_	_	K03797	E3.4.21.102, prc, ctpA
orf00968_1	181	gi|499151159|ref|WP_010864150.1|	cytoplasmic asparaginase I [Plesiomonas shigelloides]	0.84	gi|71152978|sp|P0A963.1|ASPG1_ECO57	RecName: Full=L-asparaginase 1; AltName: Full=L-asparaginase I; Short=L-ASNase I; AltName: Full=L-asparagine amidohydrolase I [Escherichia coli O157:H7]	0.79	GO:0006522;GO:0006531;GO:0004067;GO:0006528	_	_	_	_	_	_	K01424	E3.5.1.1, ansA, ansB
orf00969_1	112	gi|506314340|ref|WP_015834115.1|	cytoplasmic asparaginase I [Photorhabdus asymbiotica]	0.79	gi|71152978|sp|P0A963.1|ASPG1_ECO57	RecName: Full=L-asparaginase 1; AltName: Full=L-asparaginase I; Short=L-ASNase I; AltName: Full=L-asparagine amidohydrolase I [Escherichia coli O157:H7]	0.77	GO:0006522;GO:0006531;GO:0004067;GO:0006528	_	_	_	_	_	_	K01424	E3.5.1.1, ansA, ansB
orf00461_1	298	gi|653848082|ref|WP_027696991.1|	N-acetylglucosamine-6-phosphate deacetylase [Vibrio litoralis]	0.73	gi|13634081|sp|O32445.2|NAGA_VIBCH	RecName: Full=N-acetylglucosamine-6-phosphate deacetylase; AltName: Full=GlcNAc 6-P deacetylase [Vibrio cholerae O1 biovar El Tor str. N16961]	0.74	GO:0006807;GO:0016810;GO:0071704	_	_	_	_	_	_	K01443	E3.5.1.25, nagA, AMDHD2
orf00824_1	442	gi|550180522|ref|WP_022589491.1|	putative decarboxylase [Vibrio putative decarboxylase [Vibrio nigripulchritudo MADA3021]	0.71	_	_	_	_	_	_	_	_	_	_	K01580	E4.1.1.15, gadB, gadA, GAD
orf00664_1	153	gi|515589585|ref|WP_017022249.1|	methylglyoxal synthase [Aliivibrio logei]	0.8	gi|226704667|sp|B6EI79.1|MGSA_ALISL	RecName: Full=Methylglyoxal synthase; Short=MGS [Aliivibrio salmonicida LFI1238]	0.8	GO:0006090;GO:0008929;GO:0019242	575788.VS_II1055	methylglyoxal synthase	0.8146	COG1803	_	_	K01734	E4.2.3.3, mgsA
orf00576_1	453	gi|653832046|ref|WP_027694377.1|	serine dehydratase [Vibrio gazogenes]	0.74	gi|266996|sp|P16095.3|SDHL_ECOLI	RecName: Full=L-serine dehydratase 1; Short=SDH 1; AltName: Full=L-serine deaminase 1; Short=L-SD1 [Escherichia coli K-12]	0.73	_	_	_	_	_	_	_	K01752	E4.3.1.17, sdaA
orf00956_1	137	gi|281209167|gb|EFA83342.1|	lactoylglutathione lyase [Polysphondylium pallidum PN500]	0.8	gi|81170960|sp|P0AC82.1|LGUL_ECO57	RecName: Full=Lactoylglutathione lyase; AltName: Full=Aldoketomutase; AltName: Full=Glyoxalase I; Short=Glx I; AltName: Full=Ketone-aldehyde mutase; AltName: Full=M	0.75	GO:0004462;GO:0046872;GO:0006090;GO:0005975	221988.MS0703	GloA protein	0.7803	COG0346	_	_	K01759	E4.4.1.5, GLO1, gloA
orf00035_1	831	gi|565848476|ref|WP_023931291.1|	adenylate cyclase [Photobacterium leiognathi]	0.71	gi|32171367|sp|Q8XAP1.1|CYAA_ECO57	RecName: Full=Adenylate cyclase; AltName: Full=ATP pyrophosphate-lyase; AltName: Full=Adenylyl cyclase [Escherichia coli O157:H7]	0.65	_	_	_	_	_	_	_	K05851	E4.6.1.1A, cyaA
orf00096_1	269	gi|494735708|ref|WP_007471148.1|	Glutamate racemase [Photobacterium sp. AK15]	0.69	gi|11386939|sp|Q9KVI7.1|MURI_VIBCH	RecName: Full=Glutamate racemase [Vibrio cholerae O1 biovar El Tor str. N16961]	0.71	GO:0016855;GO:0008152	_	_	_	_	_	_	K01776	E5.1.1.3, murI
orf01175_1	199	gi|671606804|ref|WP_031578909.1|	5-formyltetrahydrofolate cyclo-ligase [Ruminobacter sp. RM87]	0.56	gi|81175158|sp|P0AC29.1|YGFA_ECO57	RecName: Full=Uncharacterized protein YgfA [Escherichia coli O157:H7]	0.54	_	_	_	_	_	_	_	K01934	E6.3.3.2
orf00426_1	645	gi|514964589|ref|WP_016652910.1|	MULTISPECIES: DNA ligase DNA ligase [Acinetobacter baumannii NIPH 410]	0.67	gi|166216240|sp|A3D5Y2.1|DNLJ_SHEB5	RecName: Full=DNA ligase; AltName: Full=Polydeoxyribonucleotide synthase [Shewanella baltica OS155]	0.68	GO:0006259	_	_	_	_	_	_	K01972	E6.5.1.2, ligA, ligB
orf00427_1	472	gi|653001704|ref|WP_027253904.1|	glutamyl-tRNA synthetase [Photobacterium halotolerans]	0.78	gi|67461772|sp|Q6LTT8.1|SYE_PHOPR	RecName: Full=Glutamate--tRNA ligase; AltName: Full=Glutamyl-tRNA synthetase; Short=GluRS [Photobacterium profundum]	0.77	GO:0006418;GO:0000166;GO:0004812	298386.PBPRA0874	glutamyl-tRNA synthetase; Catalyzes the attachment of glutamate to tRNA(Glu) in a two-step r [...]	0.7699	COG0008	_	_	K01885	EARS, gltX
orf00132_1	188	gi|636574664|gb|KDM92195.1|	elongation factor P [Photobacterium halotolerans]	0.97	gi|21362521|sp|Q9KNS1.1|EFP_VIBCH	RecName: Full=Elongation factor P; Short=EF-P [Vibrio cholerae O1 biovar El Tor str. EFP_VIBC3 RecName: Full=Elongation factor P; Sh	0.95	GO:0005840;GO:0006448;GO:0003746;GO:0043043	243277.VC2660	elongation factor P; Involved in peptide bond synthesis. Stimulates efficient translation an [...]	0.9521	COG0231	_	_	K02356	efp
orf00649_1	278	gi|657685309|ref|WP_029486144.1|	major facilitator transporter [Enterovibrio norvegicus]	0.75	gi|81610778|sp|Q68WD6.1|BCRH_RICTY	RecName: Full=Uncharacterized transporter RT0591 [Rickettsia typhi str. Wilmington]	0.49	_	_	_	_	_	_	_	K08154	emrD
orf00650_1	121	gi|497288121|ref|WP_009602338.1|	major facilitator transporter [Vibrio caribbenthicus]	0.66	gi|13637832|sp|P31442.2|EMRD_ECOLI	RecName: Full=Multidrug resistance protein D [Escherichia coli K-12]	0.6	_	_	_	_	_	_	_	K08154	emrD
orf00372_1	478	gi|492969188|ref|WP_006072560.1|	GTP-binding protein Der [Vibrio GTP-binding protein EngA [Vibrio shilonii AK1]	0.8	gi|166225933|sp|A7MZE5.1|DER_VIBCB	RecName: Full=GTPase Der; AltName: Full=GTP-binding protein EngA [Vibrio campbellii ATCC BAA-1116]	0.8	GO:0042254;GO:0008152;GO:0017111;GO:0005525	338187.VIBHAR_01071	GTP-binding protein EngA; GTPase of unknown physiological role	0.7952	COG1160	_	_	K03977	engA
orf00048_1	187	gi|350421924|ref|XP_003493000.1|	PREDICTED: probable GTP-binding protein EngB-like [Bombus impatiens]	0.8	gi|119369229|sp|Q6LLQ5.2|ENGB_PHOPR	RecName: Full=Probable GTP-binding protein EngB [Photobacterium profundum]	0.77	GO:0000287;GO:0006184;GO:0005525;GO:0000917;GO:0003924	529507.PMI2824	probable GTP-binding protein	0.791	COG0218	_	_	K03978	engB
orf01158_1	301	gi|494730513|ref|WP_007466379.1|	GTP-binding protein Era [Photobacterium sp. AK15]	0.86	gi|31340053|sp|Q87LP0.1|ERA_VIBPA	RecName: Full=GTPase Era [Vibrio parahaemolyticus RIMD 2210633]	0.82	GO:0070181;GO:0006184;GO:0005525;GO:0042274;GO:0005886;GO:0005737;GO:0003924	312309.VF_2086	GTP-binding protein Era	0.8311	COG1159	_	_	K03595	era
orf00234_1	113	gi|636572872|gb|KDM90423.1|	iron-sulfur cluster insertion protein ErpA [Photobacterium halotolerans]	0.89	gi|81545371|sp|Q9KU96.1|ERPA_VIBCH	RecName: Full=Iron-sulfur cluster insertion protein ErpA [Vibrio cholerae O1 biovar El Tor str. N16961]	0.88	_	243277.VC0627	iron-sulfur cluster insertion protein ErpA; Required for insertion of 4Fe-4S clusters for at [...]	0.885	COG0316	_	_	K15724	erpA
orf00737_1	172	gi|493274147|ref|WP_006231956.1|	3-hydroxydecanoyl-ACP dehydratase [Photobacterium profundum]	0.85	gi|57012790|sp|Q6LR96.1|FABA_PHOPR	RecName: Full=3-hydroxydecanoyl-[acyl-carrier-protein]	0.85	GO:0008693;GO:0047451;GO:0006633;GO:0034017;GO:0005737	298386.PBPRA1773	3-hydroxydecanoyl-(acyl carrier protein) dehydratase; Necessary for the introduction of cis [...]	0.8529	COG0764	_	_	K01716	fabA
orf00910_1	307	gi|515991726|ref|WP_017422309.1|	malonyl CoA-ACP transacylase [Vibrio vulnificus]	0.79	gi|6685439|sp|O85140.3|FABD_SALTY	RecName: Full=Malonyl CoA-acyl carrier protein transacylase; Short=MCT [Salmonella enterica subsp. enterica serovar Typhimurium str. LT2]	0.75	GO:0005835;GO:0042967;GO:0006633;GO:0004314	216895.VV1_3010	acyl carrier protein S-malonyltransferase	0.7941	COG0331	_	_	K00645	fabD
orf00909_1	244	gi|505277537|ref|WP_015464639.1|	3-ketoacyl-ACP reductase [Psychromonas sp. CNPT3]	0.86	gi|61223728|sp|P0A2C9.1|FABG_SALTY	RecName: Full=3-oxoacyl-[acyl-carrier-protein]	0.83	GO:0005835;GO:0004316;GO:0042967;GO:0051287;GO:0006633;GO:0055114	634499.EpC_21480	3-oxoacyl-[acyl-carrier-protein] reductase	0.8368	COG1028	_	_	K00059	fabG
orf00911_1	319	gi|494731324|ref|WP_007467190.1|	3-oxoacyl-[acyl-carrier-protein]	0.83	gi|61212979|sp|Q7M7J9.1|FABH1_VIBVY	RecName: Full=3-oxoacyl-[acyl-carrier-protein]	0.82	GO:0005835;GO:0004315;GO:0033818;GO:0042967;GO:0006633	216895.VV1_3011	3-oxoacyl-(acyl carrier protein) synthase III; Catalyzes the condensation reaction of fatty [...]	0.8254	COG0332	_	_	K00648	fabH
orf00572_1	399	gi|653001140|ref|WP_027253342.1|	trans-2-enoyl-CoA reductase [Photobacterium halotolerans]	0.81	gi|189039790|sp|A6VZ98.1|Y2865_MARMS	RecName: Full=Putative reductase Mmwyl1_2865 [Marinomonas sp. MWYL1]	0.78	_	400668.Mmwyl1_2865	trans-2-enoyl-CoA reductase; Probable reductase (By similarity)	0.787	COG3007	_	_	K00209	fabV, ter
orf01084_1	150	gi|648245588|ref|WP_026026737.1|	3-hydroxyacyl-ACP dehydratase [Vibrio genomosp. F10]	0.89	gi|75353548|sp|Q5E3F0.1|FABZ_VIBF1	RecName: Full=3-hydroxyacyl-[acyl-carrier-protein]	0.9	GO:0047451;GO:0006633;GO:0005737;GO:0009245	312309.VF_1951	(3R)-hydroxymyristoyl-ACP dehydratase; Involved in saturated fatty acids biosynthesis	0.8973	COG0764	_	_	K02372	fabZ
orf01063_1	790	gi|515588539|ref|WP_017021211.1|	acyl-CoA dehydrogenase [Aliivibrio logei]	0.64	gi|24638459|sp|Q47146.2|FADE_ECOLI	RecName: Full=Acyl-coenzyme A dehydrogenase; Short=ACDH [Escherichia coli K-12]	0.71	GO:0008152	_	_	_	_	_	_	K06445	fadE
orf00802_1	327	gi|493695982|ref|WP_006645841.1|	phenylalanyl-tRNA synthetase [Photobacterium sp. SKA34]	0.83	gi|75354052|sp|Q5E5G6.1|SYFA_VIBF1	RecName: Full=Phenylalanine--tRNA ligase alpha subunit; AltName: Full=Phenylalanyl-tRNA synthetase alpha subunit; Short=PheRS [Vibrio fischeri ES114]	0.82	GO:0000287;GO:0009094;GO:0006432;GO:0006571;GO:0005524;GO:0000162;GO:0000049;GO:0009328;GO:0004826	312309.VF_1235	phenylalanyl-tRNA synthetase subunit alpha	0.8221	COG0016	_	_	K01889	FARSA, pheS
orf00801_1	796	gi|517166770|ref|WP_018355588.1|	phenylalanyl-tRNA synthetase [Pasteurella pneumotropica]	0.71	gi|13431893|sp|P57859.1|SYFB_PASMU	RecName: Full=Phenylalanine--tRNA ligase beta subunit; AltName: Full=Phenylalanyl-tRNA synthetase beta subunit; Short=PheRS [Pasteurella multocida subsp. multocida	0.7	_	272843.PM0629	phenylalanyl-tRNA synthetase subunit beta	0.8261	COG0073	_	_	K01890	FARSB, pheT
orf00360_1	98	gi|499391065|ref|WP_011078532.1|	2Fe-2S ferredoxin [Vibrio (2Fe-2S) ferredoxin [Vibrio vulnificus CMCP6]	0.92	gi|71152752|sp|P0A9R5.2|FER_ECO57	RecName: Full=2Fe-2S ferredoxin [Escherichia coli O157:H7]	0.88	GO:0009055;GO:0046872;GO:0051537;GO:0006118	216895.VV1_0433	ferredoxin	0.9175	COG0633	_	_	K04755	fdx
orf00075_1	74	gi|502751798|ref|WP_012986782.1|	iron transporter [Xenorhabdus ferrous iron transporter A [Xenorhabdus bovienii SS-2004]	0.65	gi|84028105|sp|P0AEL5.1|FEOA_ECO57	RecName: Full=Ferrous iron transport protein A [Escherichia coli O157:H7]	0.62	_	_	_	_	_	_	_	K04758	feoA
orf00076_1	771	gi|666607012|emb|CDH07014.1|	ferrous iron transport protein B (FeoB family) [Xenorhabdus bovienii str. oregonense]	0.7	gi|73919354|sp|Q8FCT7.2|FEOB_ECOL6	RecName: Full=Ferrous iron transport protein B [Escherichia coli CFT073]	0.71	_	_	_	_	_	_	_	K04759	feoB
orf01363_1	300	gi|515592712|ref|WP_017025354.1|	iron transporter [Vibrio rumoiensis]	0.75	gi|259645987|sp|C6DHK1.1|FIEF_PECCP	RecName: Full=Cation-efflux pump FieF [Pectobacterium carotovorum subsp. carotovorum PC1]	0.73	_	575788.VS_2914	ferrous iron efflux protein F	0.7579	COG0053	_	_	K13283	fieF
orf00120_1	98	gi|543219354|ref|WP_021024113.1|	MULTISPECIES: Fis family transcriptional regulator [Salinivibrio]	0.88	gi|90111997|sp|Q6LLY3.1|FIS_PHOPR	RecName: Full=DNA-binding protein Fis [Photobacterium profundum]	0.88	_	298386.PBPRA3411	DNA-binding protein Fis; Activates ribosomal RNA transcription. Plays a direct role in upstr [...]	0.8776	COG2901	_	_	K03557	fis
orf00158_1	207	gi|653001825|ref|WP_027254024.1|	peptidylprolyl isomerase [Photobacterium halotolerans]	0.8	gi|71159330|sp|P0A9L3.2|FKBB_ECOLI	RecName: Full=FKBP-type 22 kDa peptidyl-prolyl cis-trans isomerase; Short=FKBP22; Short=PPIase; AltName: Full=Rotamase [Escherichia coli K-12]	0.72	_	338187.VIBHAR_00757	FKBP-type peptidyl-prolyl cis-trans isomerases 1	0.7718	COG0545	_	_	K03773	fklB
orf01325_1	271	gi|499536337|ref|WP_011217120.1|	peptidyl-prolyl cis-trans isomerase [Photobacterium profundum]	0.59	gi|8134460|sp|O08437.1|FKBA_AERHY	RecName: Full=FKBP-type peptidyl-prolyl cis-trans isomerase FkpA; Short=PPIase; AltName: Full=Rotamase; Flags: Precursor	0.54	_	_	_	_	_	_	_	K03772	fkpA
orf00468_1	201	gi|499536998|ref|WP_011217781.1|	flavodoxin [Photobacterium flavodoxin FldA [Photobacterium profundum SS9]	0.83	gi|1169695|sp|P44562.2|FLAV_HAEIN	RecName: Full=Flavodoxin [Haemophilus influenzae Rd KW20]	0.78	GO:0009055;GO:0010181;GO:0006118;GO:0055114;GO:0016491	298386.PBPRA1036	flavodoxin FldA	0.8294	COG0716	_	_	K03839	fldA, nifF, isiB
orf00255_1	174	gi|494729047|ref|WP_007464913.1|	Flavodoxin 2 [Photobacterium sp. AK15]	0.76	gi|78100005|sp|P0ABY6.1|FLAW_ECO57	RecName: Full=Flavodoxin-2 [Escherichia coli O157:H7]	0.7	_	388396.VFMJ11_0447	flavodoxin FldB	0.7679	COG0716	_	_	K03840	fldB
orf00428_1	415	gi|671504398|ref|WP_031491833.1|	Fis family transcriptional regulator [Succinivibrio dextrinosolvens]	0.77	_	_	_	_	_	_	_	_	_	_	K10941	flrA
orf00172_1	157	gi|491966746|ref|WP_005696817.1|	diacylglycerol kinase [Haemophilus parainfluenzae]	0.71	gi|1169443|sp|P43791.1|DYR_HAEIN	RecName: Full=Dihydrofolate reductase [Haemophilus influenzae Rd KW20]	0.72	_	_	_	_	_	_	_	K00287	folA
orf00200_1	126	gi|497287868|ref|WP_009602085.1|	dihydroneopterin triphosphate 2'-epimerase [Vibrio caribbenthicus]	0.66	gi|1176105|sp|P46362.1|FOLB_HAEIN	RecName: Full=Dihydroneopterin aldolase; Short=DHNA [Haemophilus influenzae Rd KW20]	0.63	_	_	_	_	_	_	_	K01633	folB
orf00994_1	119	gi|655354557|ref|WP_028761032.1|	folylpolyglutamate synthase [Shewanella putrefaciens]	0.53	_	_	_	_	_	_	_	_	_	_	K11754	folC
orf00995_1	309	gi|501177099|ref|WP_012220423.1|	diaminohydroxyphosphoribosylaminopyrimidine deaminase [Coxiella bifunctional folylpolyglutamate synthase/ dihydrofolate syn	0.63	gi|1169724|sp|P43775.1|FOLC_HAEIN	RecName: Full=Folylpolyglutamate synthase; AltName: Full=Folylpoly-gamma-glutamate synthetase; Short=FPGS; AltName: Full=Tetrahydrofolylpolyglutamate synthase; Short	0.64	GO:0009058	_	_	_	_	_	_	K11754	folC
orf00989_1	285	gi|488492125|ref|WP_002535569.1|	Methylenetetrahydrofolate dehydrogenase [Grimontia sp. AK16]	0.8	gi|81448394|sp|Q8DB06.1|FOLD_VIBVU	RecName: Full=Bifunctional protein FolD; Includes: RecName: Full=Methylenetetrahydrofolate dehydrogenase; Includes: RecName: Full=Methenyltetrahydrofolate cyclohydr	0.8	GO:0004477;GO:0055114;GO:0009396;GO:0004488;GO:0000105;GO:0006164;GO:0035999;GO:0046487;GO:0009086	216895.VV1_2022	5,10-methylene-tetrahydrofolate dehydrogenase; Catalyzes the oxidation of 5,10- methylenetet [...]	0.7964	COG0190	_	_	K01491	folD
orf01198_1	167	gi|498293413|ref|WP_010607569.1|	2-amino-4-hydroxy-6-hydroxymethyldihydropteridine pyrophosphokinase [Pseudoalteromonas flavipulchra]	0.67	gi|1170357|sp|P43777.1|HPPK_HAEIN	RecName: Full=2-amino-4-hydroxy-6-hydroxymethyldihydropteridine pyrophosphokinase; AltName: Full=6-hydroxymethyl-7,8-dihydropterin pyrophosphokinase; Short=PPPK; Alt	0.69	GO:0016740	_	_	_	_	_	_	K00950	folK
orf00285_1	273	gi|515624066|ref|WP_017056666.1|	dihydropteroate synthase [Vibrio kanaloae]	0.69	gi|1169335|sp|P43776.1|DHPS_HAEIN	RecName: Full=Dihydropteroate synthase; Short=DHPS; AltName: Full=Dihydropteroate pyrophosphorylase [Haemophilus influenzae Rd KW20]	0.66	GO:0044237	_	_	_	_	_	_	K00796	folP
orf01406_1	234	gi|595578547|emb|CDO00326.1|	flavin reductase [Photobacterium phosphoreum ANT220]	0.66	gi|2506827|sp|P43127.3|FRE_VIBHA	RecName: Full=NAD(P)H-flavin reductase; AltName: Full=NAD(P)H:flavin oxidoreductase [Vibrio harveyi]	0.62	_	_	_	_	_	_	_	K05368	fre, ubiB
orf01093_1	185	gi|652999426|ref|WP_027251666.1|	ribosome recycling factor [Photobacterium halotolerans]	0.89	gi|39932018|sp|Q7MIG3.1|RRF_VIBVY	RecName: Full=Ribosome-recycling factor; Short=RRF; AltName: Full=Ribosome-releasing factor [Vibrio vulnificus YJ016]	0.88	GO:0006415;GO:0005737	196600.VV2554	ribosome recycling factor; Responsible for the release of ribosomes from messenger RNA at th [...]	0.8757	COG0233	_	_	K02838	frr, MRRF, RRF
orf01220_1	418	gi|493274654|ref|WP_006232461.1|	cell division protein FtsA [Photobacterium profundum]	0.85	gi|78100129|sp|P0ABH3.1|FTSA_SHIFL	RecName: Full=Cell division protein FtsA [Shigella flexneri]	0.83	GO:0051301;GO:0008360;GO:0007049	298386.PBPRA3212	cell division protein FtsA	0.8469	COG0849	_	_	K03590	ftsA
orf01149_1	90	gi|515623976|ref|WP_017056576.1|	cell division protein FtsB [Vibrio kanaloae]	0.7	gi|254790062|sp|B7VK67.1|FTSB_VIBSL	RecName: Full=Cell division protein FtsB [Vibrio splendidus LGP32]	0.69	GO:0044763;GO:0016020;GO:0044464	_	_	_	_	_	_	K05589	ftsB
orf00284_1	642	gi|491443369|ref|WP_005301158.1|	ATP-dependent metalloprotease [Photobacterium damselae]	0.93	gi|81400133|sp|Q6LUJ8.1|FTSH_PHOPR	RecName: Full=ATP-dependent zinc metalloprotease FtsH [Photobacterium profundum]	0.9	GO:0005524;GO:0004222;GO:0030163;GO:0006508;GO:0051301;GO:0016021;GO:0008270;GO:0006200;GO:0005886;GO:0016887	298386.PBPRA0604	putative cell division protein FtsH	0.9011	COG0465	_	_	K03798	ftsH, hflB
orf01232_1	538	gi|499538998|ref|WP_011219781.1|	cell division protein FtsI [Photobacterium profundum]	0.7	gi|83287820|sp|P0AD69.1|FTSI_ECO57	RecName: Full=Peptidoglycan synthase FtsI; AltName: Full=Penicillin-binding protein 3; Short=PBP-3; AltName: Full=Peptidoglycan glycosyltransferase 3; Flags: Precur	0.63	_	_	_	_	_	_	_	K03587	ftsI
orf00928_1	874	gi|499537121|ref|WP_011217904.1|	cell division protein FtsK [Photobacterium profundum]	0.88	gi|34395644|sp|Q87QP4.1|FTSK_VIBPA	RecName: Full=DNA translocase FtsK [Vibrio parahaemolyticus RIMD 2210633]	0.88	GO:0003677;GO:0005524;GO:0007059;GO:0051301;GO:0016021;GO:0007049	223926.VP1105	putative cell division protein FtsK; DNA motor protein, which is both required to move DNA o [...]	0.8817	COG1674	_	_	K03466	ftsK, spoIIIE
orf01221_1	236	gi|493697492|ref|WP_006647326.1|	cell division protein FtsQ [Photobacterium sp. SKA34]	0.59	_	_	_	GO:0044763;GO:0016020	_	_	_	_	_	_	K03589	ftsQ
orf01225_1	387	gi|653001476|ref|WP_027253677.1|	cell division protein FtsW [Photobacterium halotolerans]	0.84	gi|81758351|sp|Q7MNV2.1|FTSW_VIBVY	RecName: Full=Lipid II flippase FtsW; AltName: Full=Cell division protein FtsW [Vibrio vulnificus YJ016]	0.81	GO:0006810;GO:0009252;GO:0051301;GO:0016021;GO:0007049;GO:0005886;GO:0008360	243277.VC2402	cell division protein FtsW	0.8315	COG0772	_	_	K03588	ftsW, spoVE
orf01400_1	605	gi|515580360|ref|WP_017013095.1|	hypothetical protein [Enterovibrio calviensis]	0.7	gi|120576|sp|P10121.1|FTSY_ECOLI	RecName: Full=Signal recognition particle receptor FtsY; Short=SRP receptor [Escherichia coli K-12]	0.66	_	529507.PMI3605	cell division protein	0.8232	COG0552	_	_	K03110	ftsY
orf01219_1	385	gi|543217197|ref|WP_021022615.1|	peptidase M23 [Salinivibrio costicola]	0.91	gi|71159348|sp|P0A9A8.1|FTSZ_ECO57	RecName: Full=Cell division protein FtsZ [Escherichia coli O157:H7]	0.88	_	298386.PBPRA3211	cell division protein FtsZ; This protein is essential to the cell-division process. It seems [...]	0.967	COG0206	_	_	K03531	ftsZ
orf00621_1	428	gi|491513137|ref|WP_005370771.1|	MFS transporter [Photobacterium L-fucose permease [Vibrio angustum S14]	0.63	gi|120593|sp|P11551.3|FUCP_ECOLI	RecName: Full=L-fucose-proton symporter; AltName: Full=6-deoxy-L-galactose permease; AltName: Full=L-fucose permease [Escherichia coli K-12]	0.54	_	_	_	_	_	_	_	K02429	fucP
orf00467_1	147	gi|520911505|ref|WP_020331196.1|	Ferric uptake regulation protein FUR [Vibrio fluvialis]	0.88	gi|585162|sp|P37736.1|FUR_VIBA7	RecName: Full=Ferric uptake regulation protein; Short=Ferric uptake regulator	0.88	GO:0003677;GO:0005667;GO:0006355;GO:0045449;GO:0003700	150340.VEA_004126	ferric uptake regulation protein FUR	0.8767	COG0735	_	_	K03711	fur
orf00665_1	693	gi|518927574|ref|WP_020083449.1|	elongation factor P [gamma proteobacterium SCGC AAA160-D02]	0.92	gi|119368699|sp|Q21M87.1|EFG2_SACD2	RecName: Full=Elongation factor G 2; Short=EF-G 2 [Saccharophagus degradans 2-40]	0.92	GO:0005840;GO:0006184;GO:0006448;GO:0003746;GO:0005525;GO:0003924	203122.Sde_0930	elongation factor G; This protein promotes the GTP-dependent translocation of the nascent pr [...]	0.9202	COG0480	_	_	K02355	fusA, GFM, EFG
orf01319_1	698	gi|494733304|ref|WP_007469170.1|	Translation elongation factor G [Photobacterium sp. AK15]	0.94	gi|29611710|sp|Q8DCQ8.1|EFG_VIBVU	RecName: Full=Elongation factor G; Short=EF-G [Vibrio vulnificus CMCP6]	0.93	GO:0005840;GO:0006184;GO:0006448;GO:0003746;GO:0005525;GO:0003924	216895.VV1_1338	elongation factor G; This protein promotes the GTP-dependent translocation of the nascent pr [...]	0.934	COG0480	_	_	K02355	fusA, GFM, EFG
orf01335_1	274	gi|652953080|ref|WP_027206414.1|	UDP-galactose-4-epimerase [Butyrivibrio fibrisolvens]	0.79	gi|1169828|sp|P24325.2|GALE_HAEIN	RecName: Full=UDP-glucose 4-epimerase; AltName: Full=Galactowaldenase; AltName: Full=UDP-galactose 4-epimerase [Haemophilus influenzae Rd KW20]	0.78	GO:0009225;GO:0006012;GO:0003978;GO:0050662	326442.PSHAa0469	UDP-galactose 4-epimerase	0.8	COG1087	_	_	K01784	galE, GALE
orf01336_1	51	gi|497478536|ref|WP_009792734.1|	MULTISPECIES: UDP-glucose 4-epimerase [Bacillus]	0.9	gi|544367|sp|P35673.1|GALE_ERWAM	RecName: Full=UDP-glucose 4-epimerase; AltName: Full=Galactowaldenase; AltName: Full=UDP-galactose 4-epimerase	0.84	GO:0009225;GO:0006012;GO:0003978;GO:0050662	_	_	_	_	_	_	K01784	galE, GALE
orf00679_1	218	gi|501545935|ref|WP_012550500.1|	MULTISPECIES: GTP cyclohydrolase I [Aliivibrio]	0.89	gi|229487619|sp|B6EGN8.1|GCH1_ALISL	RecName: Full=GTP cyclohydrolase 1; AltName: Full=GTP cyclohydrolase I; Short=GTP-CH-I [Aliivibrio salmonicida LFI1238]	0.89	GO:0046656;GO:0006730;GO:0005737;GO:0003934;GO:0046654;GO:0008270;GO:0005525;GO:0035998	312309.VF_1607	GTP cyclohydrolase I	0.8832	COG0302	_	_	K01495	GCH1, folE
orf00199_1	342	gi|499536438|ref|WP_011217221.1|	UGMP family protein [Photobacterium profundum]	0.79	gi|81400213|sp|Q6LV10.1|TSAD_PHOPR	RecName: Full=tRNA N6-adenosine threonylcarbamoyltransferase; AltName: Full=N6-L-threonylcarbamoyladenine synthase; Short=t(6)A synthase; AltName: Full=t(6)A37 thre	0.79	GO:0006508;GO:0004222;GO:0070526;GO:0005506;GO:0016747;GO:0005737	298386.PBPRA0434	putative O-sialoglycoprotein endopeptidase	0.7929	COG0533	_	_	K01409	gcp, QRI7, OSGEPL, tsaD
orf01108_1	299	gi|494735459|ref|WP_007470899.1|	Glycine cleavage system transcriptional activator GcvA [Photobacterium sp. AK15]	0.85	gi|71159365|sp|P0A9F8.1|GCVA_ECO57	RecName: Full=Glycine cleavage system transcriptional activator; AltName: Full=Gcv operon activator [Escherichia coli O157:H7]	0.82	GO:0003677;GO:0005667;GO:0006355;GO:0045449;GO:0003700	298386.PBPRA2990	DNA-binding transcriptional activator GcvA	0.8485	COG0583	_	_	K03566	gcvA
orf01055_1	176	gi|515646831|ref|WP_017079431.1|	glycine cleavage system protein R [Vibrio splendidus]	0.51	_	_	_	_	_	_	_	_	_	_	K03567	gcvR
orf00730_1	1613	gi|494732005|ref|WP_007467871.1|	NAD-specific glutamate dehydrogenase, large form [Photobacterium sp. AK15]	0.79	gi|81540525|sp|Q9HZE0.1|DHE2_PSEAE	RecName: Full=NAD-specific glutamate dehydrogenase; Short=NAD-GDH; AltName: Full=NAD(+)-dependent glutamate dehydrogenase [Pseudomonas aeruginosa PAO1]	0.66	GO:0004352;GO:0006118;GO:0019551;GO:0055114	298386.PBPRA1766	putative NAD-glutamate dehydrogenase	0.7915	COG2902	_	_	K15371	GDH2
orf01471_1	629	gi|491444471|ref|WP_005302259.1|	tRNA uridine 5-carboxymethylaminomethyl modification protein [Photobacterium tRNA uridine 5-carboxymethylaminomethyl modificatio	0.84	gi|238058373|sp|B6EHU8.1|MNMG_ALISL	RecName: Full=tRNA uridine 5-carboxymethylaminomethyl modification enzyme MnmG; AltName: Full=Glucose-inhibited division protein A [Aliivibrio salmonicida LFI1238]	0.85	GO:0002098;GO:0050660;GO:0005737	216895.VV1_1010	tRNA uridine 5-carboxymethylaminomethyl modification enzyme GidA; NAD-binding protein involv [...]	0.8487	COG0445	_	_	K03495	gidA, mnmG, MTO1
orf01470_1	216	gi|498005802|ref|WP_010319958.1|	MULTISPECIES: 16S rRNA methyltransferase [Vibrio]	0.76	gi|29336648|sp|Q8DDH8.1|RSMG_VIBVU	RecName: Full=Ribosomal RNA small subunit methyltransferase G; AltName: Full=16S rRNA 7-methylguanosine methyltransferase; Short=16S rRNA m7G methyltransferase [Vib	0.75	GO:0031167;GO:0008649	_	_	_	_	_	_	K03501	gidB, rsmG
orf00286_1	446	gi|515591172|ref|WP_017023824.1|	phosphoglucosamine mutase [Vibrio rumoiensis]	0.79	gi|226723932|sp|B5FA75.1|GLMM_VIBFM	RecName: Full=Phosphoglucosamine mutase [Vibrio fischeri MJ11]	0.78	GO:0046872;GO:0016868	388396.VFMJ11_0481	phosphoglucosamine mutase; Catalyzes the conversion of glucosamine-6-phosphate to glucosamin [...]	0.7841	COG1109	_	_	K03431	glmM
orf01458_1	456	gi|498005814|ref|WP_010319970.1|	bifunctional N-acetylglucosamine-1-phosphate uridyltransferase/glucosamine-1-phosphate acetyltransferase [Vibrio ordalii]	0.72	gi|81587880|sp|Q8DDG6.1|GLMU_VIBVU	RecName: Full=Bifunctional protein GlmU; Includes: RecName: Full=UDP-N-acetylglucosamine pyrophosphorylase; AltName: Full=N-acetylglucosamine-1-phosphate uridyltran	0.72	_	_	_	_	_	_	_	K04042	glmU
orf00053_1	469	gi|497286730|ref|WP_009600947.1|	glutamine synthetase [Vibrio glutamine synthetase [Vibrio caribbenthicus ATCC BAA-2122]	0.93	gi|121383|sp|P19904.1|GLNA_VIBAL	RecName: Full=Glutamine synthetase; AltName: Full=Glutamate--ammonia ligase	0.92	GO:0009252;GO:0005524;GO:0009399;GO:0004356;GO:0006542;GO:0005737	150340.VEA_001905	glutamine synthetase type I	0.9296	COG0174	_	_	K01915	glnA
orf00380_1	112	gi|544680696|ref|WP_021112810.1|	nitrogen regulatory protein P-II [Haemophilus parasuis]	0.96	gi|18202808|sp|Q9CJK1.1|GLNB_PASMU	RecName: Full=Nitrogen regulatory protein P-II [Pasteurella multocida subsp. multocida str. Pm70]	0.96	GO:0006355;GO:0030234;GO:0006808;GO:0050790	557723.HAPS_1304	nitrogen regulatory protein P-II	0.9554	COG0347	_	_	K04751	glnB
orf01097_1	857	gi|494734493|ref|WP_007470304.1|	uridylyltransferase protein-PII [Photobacterium sp. AK15]	0.68	gi|166232255|sp|A7N1X9.1|GLND_VIBCB	RecName: Full=Bifunctional uridylyltransferase/uridylyl-removing enzyme; Short=UTase/UR; AltName: Full=Bifunctional [protein-PII]	0.66	GO:0016740	_	_	_	_	_	_	K00990	glnD
orf00203_1	718	gi|501546570|ref|WP_012551132.1|	bifunctional glutamine-synthetase adenylyltransferase/deadenyltransferase [Aliivibrio salmonicida]	0.64	gi|57012791|sp|Q6LUZ6.1|GLNE_PHOPR	RecName: Full=Glutamate-ammonia-ligase adenylyltransferase; AltName: Full=Glutamine-synthetase adenylyltransferase; Short=ATase; AltName: Full=[Glutamate--ammonia-l	0.61	GO:0003824	_	_	_	_	_	_	K00982	glnE
orf00204_1	240	gi|490984939|ref|WP_004846676.1|	bifunctional glutamine-synthetase adenylyltransferase/deadenyltransferase [Hafnia alvei]	0.62	gi|166990451|sp|A7FE78.1|GLNE_YERP3	RecName: Full=Glutamate-ammonia-ligase adenylyltransferase; AltName: Full=Glutamine-synthetase adenylyltransferase; Short=ATase; AltName: Full=[Glutamate--ammonia-	0.63	GO:0003824	_	_	_	_	_	_	K00982	glnE
orf00051_1	467	gi|491514871|ref|WP_005372504.1|	nitrogen regulation protein NR(I) [Photobacterium angustum]	0.75	gi|128601|sp|P03029.1|NTRC_KLEPN	RecName: Full=Nitrogen assimilation regulatory protein	0.74	GO:0003677;GO:0007165;GO:0000166;GO:0006351	_	_	_	_	_	_	K07712	glnG, ntrC
orf01202_1	112	gi|545474278|ref|WP_021710599.1|	nitrogen regulatory protein P-II [Vibrio azureus]	0.89	gi|18202808|sp|Q9CJK1.1|GLNB_PASMU	RecName: Full=Nitrogen regulatory protein P-II [Pasteurella multocida subsp. multocida str. Pm70]	0.82	GO:0006355;GO:0030234;GO:0006808;GO:0050790	216895.VV1_1658	nitrogen regulatory protein P-II	0.9018	COG0347	_	_	K04752	glnK
orf00052_1	341	gi|493275683|ref|WP_006233484.1|	nitrogen regulation protein NR(II) [Photobacterium profundum]	0.67	gi|128598|sp|P19906.1|NTRB_VIBAL	RecName: Full=Nitrogen regulation protein NtrB	0.67	GO:0007165;GO:0044237;GO:0016772	_	_	_	_	_	_	K07708	glnL, ntrB
orf00239_1	1483	gi|595579250|emb|CDN99738.1|	glutamate synthase, large subunit [Photobacterium phosphoreum ANT220]	0.81	gi|313104232|sp|P09831.3|GLTB_ECOLI	RecName: Full=Glutamate synthase [NADPH]	0.78	_	298386.PBPRA0540	glutamate synthase subunit alpha	0.8172	COG0069;COG0067	_	_	K00265	gltB
orf00238_1	467	gi|496120367|ref|WP_008844874.1|	glutamate synthase (NADPH/NADH) small chain [Glaciecola lipolytica]	0.75	gi|1169970|sp|P09832.3|GLTD_ECOLI	RecName: Full=Glutamate synthase [NADPH]	0.78	_	_	_	_	_	_	_	K00266	gltD
orf01196_1	294	gi|491563267|ref|WP_005420853.1|	glutamyl-Q tRNA(Asp) ligase [Aliivibrio fischeri]	0.68	gi|269849604|sp|C4ZRN7.2|GLUQ_ECOBW	RecName: Full=Glutamyl-Q tRNA(Asp) synthetase; Short=Glu-Q-RSs [Escherichia coli BW2952]	0.66	_	_	_	_	_	_	_	K01894	gluQ
orf00006_1	308	gi|515591630|ref|WP_017024279.1|	glycyl-tRNA synthetase [Vibrio rumoiensis]	0.87	gi|11387202|sp|Q9KVW7.2|SYGA_VIBCH	RecName: Full=Glycine--tRNA ligase alpha subunit; AltName: Full=Glycyl-tRNA synthetase alpha subunit; Short=GlyRS [Vibrio cholerae O1 biovar El Tor str. N16961]	0.88	_	243277.VC0021	glycyl-tRNA synthetase subunit alpha	0.8754	COG0752	_	_	K01878	glyQ
orf00005_1	690	gi|550402553|ref|WP_022614629.1|	Glycyl-tRNA synthetase beta subunit [Vibrio nigripulchritudo]	0.65	gi|13431896|sp|P57905.1|SYGB_PASMU	RecName: Full=Glycine--tRNA ligase beta subunit; AltName: Full=Glycyl-tRNA synthetase beta subunit; Short=GlyRS [Pasteurella multocida subsp. multocida str. Pm70]	0.63	GO:0006412;GO:0016874	_	_	_	_	_	_	K01879	glyS
orf01072_1	181	gi|654556936|ref|WP_028024321.1|	D,D-heptose 1,7-bisphosphate phosphatase [Enterovibrio calviensis]	0.73	gi|52782849|sp|Q9KTJ4.1|GMHBB_VIBCH	RecName: Full=D-glycero-beta-D-manno-heptose-1,7-bisphosphate 7-phosphatase; AltName: Full=D,D-heptose 1,7-bisphosphate phosphatase; Short=HBP phosphatase [Vibrio	0.69	GO:0016787;GO:0008152	60480.Shewmr4_1522	D,D-heptose 1,7-bisphosphate phosphatase	0.76	COG0241	_	_	K03273	gmhB
orf00206_1	476	gi|518445948|ref|WP_019616155.1|	nucleotidyltransferase [Psychromonas ossibalaenae]	0.74	gi|171769815|sp|A7MWN3.1|HLDE_VIBCB	RecName: Full=Bifunctional protein HldE; Includes: RecName: Full=D-beta-D-heptose 7-phosphate kinase; AltName: Full=D-beta-D-heptose 7-phosphotransferase; AltName:	0.73	_	_	_	_	_	_	_	K03272	gmhC, hldE, waaE, rfaE
orf01371_1	336	gi|491643926|ref|WP_005501453.1|	NAD(P)H-dependent glycerol-3-phosphate dehydrogenase [Grimontia hollisae]	0.76	gi|61213455|sp|Q6LVK9.1|GPDA_PHOPR	RecName: Full=Glycerol-3-phosphate dehydrogenase [NAD(P)+]	0.76	_	298386.PBPRA0227	NAD(P)H-dependent glycerol-3-phosphate dehydrogenase	0.7584	COG0240	_	_	K00057	gpsA
orf00281_1	157	gi|647220467|ref|WP_025673898.1|	transcription elongation factor GreA [Salinivibrio socompensis]	0.9	gi|25453014|sp|Q9KU89.2|GREA_VIBCH	RecName: Full=Transcription elongation factor GreA; AltName: Full=Transcript cleavage factor GreA [Vibrio cholerae O1 biovar El Tor str. N16961]	0.88	GO:0005840;GO:0032784;GO:0003677;GO:0070063;GO:0006448;GO:0003746	298386.PBPRA0601	transcription elongation factor GreA; Necessary for efficient RNA polymerase transcription e [...]	0.9108	COG0782	_	_	K03624	greA
orf00130_1	548	gi|550222847|ref|WP_022590359.1|	60 kDa chaperonin [Vibrio 60 kDa chaperonin [Vibrio nigripulchritudo MADA3021]	0.95	gi|66774041|sp|Q5E8E6.1|CH60_VIBF1	RecName: Full=60 kDa chaperonin; AltName: Full=GroEL protein; AltName: Full=Protein Cpn60 [Vibrio fischeri ES114]	0.94	GO:0005524;GO:0051082;GO:0006950;GO:0042026;GO:0005737	150340.VEA_002225	heat shock protein 60 family chaperone GroEL; Prevents misfolding and promotes the refolding [...]	0.9551	COG0459	_	_	K04077	groEL, HSPD1
orf00129_1	97	gi|515575082|ref|WP_017007858.1|	co-chaperonin GroES [Enterovibrio calviensis]	0.96	gi|33300950|sp|Q87KX3.1|CH101_VIBPA	RecName: Full=10 kDa chaperonin 1; AltName: Full=GroES protein 1; AltName: Full=Protein Cpn10 1 [Vibrio parahaemolyticus RIMD 2210633]	0.94	_	223926.VP2852	co-chaperonin GroES; Binds to Cpn60 in the presence of Mg-ATP and suppresses the ATPase acti [...]	0.9375	COG0234	_	_	K04078	groES, HSPE1
orf00333_1	203	gi|497289019|ref|WP_009603236.1|	heat shock protein GrpE [Vibrio heat shock protein GrpE [Vibrio caribbenthicus ATCC BAA-2122]	0.73	gi|254799623|sp|B7VJW7.1|GRPE_VIBSL	RecName: Full=Protein GrpE; AltName: Full=HSP-70 cofactor [Vibrio splendidus LGP32]	0.74	_	150340.VEA_004293	heat shock protein GrpE; Participates actively in the response to hyperosmotic and heat shoc [...]	0.7625	COG0576	_	_	K03687	GRPE
orf00575_1	85	gi|493275730|ref|WP_006233531.1|	glutaredoxin [Photobacterium putative glutaredoxin 1 [Photobacterium profundum 3TCK]	0.94	gi|13878515|sp|Q9KSW0.2|GLRX_VIBCH	RecName: Full=Glutaredoxin [Vibrio cholerae O1 biovar El Tor str. N16961]	0.94	GO:0015035;GO:0009055;GO:0006118;GO:0055114;GO:0045454	298386.PBPRA2419	glutaredoxin 1	0.9405	COG0695	_	_	K03674	grxA
orf00958_1	106	gi|503337462|ref|WP_013572123.1|	glutaredoxin [Vibrio vulnificus]	0.94	gi|81175116|sp|P0AC71.1|GLRX4_ECO57	RecName: Full=Glutaredoxin-4; Short=Grx4; AltName: Full=Monothiol glutaredoxin [Escherichia coli O157:H7]	0.89	GO:0015035;GO:0009055;GO:0006118;GO:0055114;GO:0045454	216895.VV1_3106	glutaredoxin-like protein	0.9406	COG0278	_	_	K07390	grxD, GLRX5
orf00458_1	433	gi|515527830|ref|WP_016961056.1|	inosine/guanosine kinase [Enterovibrio norvegicus]	0.8	gi|84029436|sp|P0AEW8.1|INGK_ECO57	RecName: Full=Inosine-guanosine kinase [Escherichia coli O157:H7]	0.76	GO:0016310;GO:0016301	298386.PBPRA1026	putative inosine-guanosine kinase	0.7852	COG0524	_	_	K00892	gsk
orf00059_1	268	gi|494014857|ref|WP_006957221.1|	general secretion pathway protein C [Vibrio coralliilyticus]	0.56	gi|399788|sp|P31699.1|GSPC_PECCC	RecName: Full=Type II secretion system protein C; Short=T2SS protein C; AltName: Full=General secretion pathway protein C; AltName: Full=Pectic enzymes secretion prot	0.59	_	_	_	_	_	_	_	K02452	gspC
orf00060_1	330	gi|499539210|ref|WP_011219993.1|	general secretion pathway protein D [Photobacterium profundum]	0.82	gi|11182423|sp|P45779.2|GSPD_VIBCH	RecName: Full=Type II secretion system protein D; Short=T2SS protein D; AltName: Full=Cholera toxin secretion protein EpsD; AltName: Full=General secretion pathway	0.83	GO:0009279;GO:0015628;GO:0008565;GO:0015627	_	_	_	_	_	_	K02453	gspD
orf00061_1	312	gi|646618452|ref|WP_025564549.1|	general secretion pathway protein GspD [Psychromonas sp. SP041]	0.64	gi|11182423|sp|P45779.2|GSPD_VIBCH	RecName: Full=Type II secretion system protein D; Short=T2SS protein D; AltName: Full=Cholera toxin secretion protein EpsD; AltName: Full=General secretion pathway	0.71	GO:0009306;GO:0019867;GO:0044464	_	_	_	_	_	_	K02453	gspD
orf00062_1	488	gi|595579038|emb|CDN99892.1|	general secretory pathway component, cryptic [Photobacterium phosphoreum ANT220]	0.79	gi|585224|sp|P37093.1|GSPE_VIBCH	RecName: Full=Type II secretion system protein E; Short=T2SS protein E; AltName: Full=Cholera toxin secretion protein EpsE; AltName: Full=General secretion pathway pr	0.81	_	216895.VV1_0876	Type II secretory pathway, ATPase EpsE	0.8078	COG2804	_	_	K02454	gspE
orf00063_1	399	gi|501546779|ref|WP_012551339.1|	general secretion pathway protein F [Aliivibrio salmonicida]	0.69	gi|399799|sp|P31705.1|GSPF_PECCC	RecName: Full=Type II secretion system protein F; Short=T2SS protein F; AltName: Full=General secretion pathway protein F; AltName: Full=Pectic enzymes secretion prot	0.69	_	_	_	_	_	_	_	K02455	gspF
orf00064_1	157	gi|491444131|ref|WP_005301919.1|	general secretion pathway protein G [Photobacterium damselae]	0.83	gi|1170058|sp|P45773.1|GSPG_VIBCH	RecName: Full=Type II secretion system protein G; Short=T2SS protein G; AltName: Full=Cholera toxin secretion protein EpsG; AltName: Full=General secretion pathway p	0.85	GO:0008565;GO:0015628;GO:0015627	575788.VS_0138	type II secretory pathway, pseudopilin EpsG	0.8394	COG2165	_	_	K02456	gspG
orf00068_1	198	gi|491643332|ref|WP_005500860.1|	general secretion pathway protein J [Grimontia hollisae]	0.52	_	_	_	_	_	_	_	_	_	_	K02459	gspJ
orf00069_1	266	gi|495762985|ref|WP_008487564.1|	Type II secretory pathway, component PulK [Idiomarina xiamenensis]	0.55	_	_	_	GO:0016020	_	_	_	_	_	_	K02460	gspK
orf01413_1	451	gi|493275603|ref|WP_006233404.1|	glutathione reductase [Photobacterium profundum]	0.85	gi|1170041|sp|P43783.1|GSHR_HAEIN	RecName: Full=Glutathione reductase; Short=GR; Short=GRase [Haemophilus influenzae Rd KW20]	0.78	_	243277.VC0186	glutathione reductase	0.8489	COG1249	_	_	K00383	GSR, gor
orf00558_1	862	gi|491442184|ref|WP_005299973.1|	DNA gyrase subunit A [Photobacterium damselae]	0.86	gi|17865733|sp|P37411.3|GYRA_SALTY	RecName: Full=DNA gyrase subunit A [Salmonella enterica subsp. enterica serovar Typhimurium str. LT2]	0.85	GO:0003677;GO:0005524;GO:0003918;GO:0005694;GO:0005737;GO:0006200;GO:0006261;GO:0006265	312309.VF_1204	DNA gyrase (type II topoisomerase), subunit A	0.8713	COG0188	_	_	K02469	gyrA
orf00368_1	142	gi|491713843|ref|WP_005558657.1|	histidyl-tRNA synthetase [Aggregatibacter actinomycetemcomitans]	0.83	gi|259511491|sp|C4LC38.1|SYH_TOLAT	RecName: Full=Histidine--tRNA ligase; AltName: Full=Histidyl-tRNA synthetase; Short=HisRS [Tolumonas auensis DSM 9187]	0.83	GO:0004821;GO:0005524;GO:0006427;GO:0006547;GO:0005737	_	_	_	_	_	_	K01892	HARS, hisS
orf00369_1	233	gi|503510681|ref|WP_013745264.1|	histidyl-tRNA synthetase [Gallibacterium anatis]	0.72	gi|166228629|sp|A7MZE2.1|SYH_VIBCB	RecName: Full=Histidine--tRNA ligase; AltName: Full=Histidyl-tRNA synthetase; Short=HisRS [Vibrio campbellii ATCC BAA-1116]	0.68	GO:0006412;GO:0016874	_	_	_	_	_	_	K01892	HARS, hisS
orf00663_1	674	gi|595581390|emb|CDN98174.1|	UvrD/REP helicase family protein [Photobacterium phosphoreum ANT220]	0.55	gi|2506500|sp|P15038.2|HELD_ECOLI	RecName: Full=Helicase IV; AltName: Full=75 kDa helicase [Escherichia coli K-12]	0.5	_	_	_	_	_	_	_	K03658	helD
orf01025_1	417	gi|667806743|gb|KFA95763.1|	glutamyl-tRNA reductase [Vibrio sp. ER1A]	0.68	gi|31076730|sp|Q87RN5.1|HEM1_VIBPA	RecName: Full=Glutamyl-tRNA reductase; Short=GluTR [Vibrio parahaemolyticus RIMD 2210633]	0.67	_	_	_	_	_	_	_	K02492	hemA
orf00681_1	320	gi|500707305|ref|WP_011977911.1|	delta-aminolevulinic acid dehydratase [Marinomonas sp. MWYL1]	0.81	gi|81170784|sp|P0ACB2.2|HEM2_ECOLI	RecName: Full=Delta-aminolevulinic acid dehydratase; Short=ALAD; Short=ALADH; AltName: Full=Porphobilinogen synthase [Escherichia coli K-12]	0.73	GO:0046872;GO:0015994;GO:0004655;GO:0006779	400668.Mmwyl1_0074	delta-aminolevulinic acid dehydratase	0.8105	COG0113	_	_	K01698	hemB, ALAD
orf00034_1	310	gi|518387129|ref|WP_019557336.1|	porphobilinogen deaminase [Thiomicrospira arctica]	0.7	gi|123728099|sp|Q31JG5.1|HEM3_THICR	RecName: Full=Porphobilinogen deaminase; Short=PBG; AltName: Full=Hydroxymethylbilane synthase; Short=HMBS; AltName: Full=Pre-uroporphyrinogen synthase [Thiomicros	0.68	_	_	_	_	_	_	_	K01749	hemC, HMBS
orf00114_1	352	gi|544685432|ref|WP_021117239.1|	uroporphyrinogen decarboxylase [Haemophilus parasuis]	0.76	gi|166234229|sp|A3MYI4.1|DCUP_ACTP2	RecName: Full=Uroporphyrinogen decarboxylase; Short=UPD; Short=URO-D [Actinobacillus pleuropneumoniae serovar 5b str. L20]	0.75	GO:0016831;GO:0006779	416269.APL_0112	uroporphyrinogen decarboxylase; Catalyzes the decarboxylation of four acetate groups of urop [...]	0.7514	COG0407	_	_	K01599	hemE, UROD
orf00009_1	176	gi|491643296|ref|WP_005500824.1|	protoporphyrinogen oxidase [Grimontia hollisae]	0.64	_	_	_	_	_	_	_	_	_	_	K00230	hemG
orf00457_1	323	gi|490530512|ref|WP_004395693.1|	ferrochelatase [Vibrio ferrochelatase protoheme ferro-lyase [Vibrio metschnikovii CIP 69.14]	0.71	gi|226706294|sp|B6EHK1.1|HEMH_ALISL	RecName: Full=Ferrochelatase; AltName: Full=Heme synthase; AltName: Full=Protoheme ferro-lyase [Aliivibrio salmonicida LFI1238]	0.71	_	_	_	_	_	_	_	K01772	hemH, FECH
orf01023_1	249	gi|639233160|gb|KDN29451.1|	SAM-dependent methyltransferase [Vibrio fortis]	0.65	gi|75354374|sp|Q5E6T2.1|PRMC_VIBF1	RecName: Full=Release factor glutamine methyltransferase; Short=RF MTase; AltName: Full=N5-glutamine methyltransferase PrmC; AltName: Full=Protein-(glutamine-N5) MT	0.64	_	_	_	_	_	_	_	K02493	hemK, prmC
orf00232_1	430	gi|491052039|ref|WP_004913690.1|	glutamate-1-semialdehyde aminotransferase [Providencia rettgeri]	0.77	gi|259647660|sp|C5BAP9.1|GSA_EDWI9	RecName: Full=Glutamate-1-semialdehyde 2,1-aminomutase; Short=GSA; AltName: Full=Glutamate-1-semialdehyde aminotransferase; Short=GSA-AT [Edwardsiella ictaluri 93-1	0.77	GO:0016853;GO:0006779	634503.NT01EI_3106	glutamate-1-semialdehyde-2,1-aminomutase, putative	0.7653	COG0001	_	_	K01845	hemL
orf01190_1	368	gi|648419555|ref|WP_026111306.1|	coproporphyrinogen III oxidase [Pseudoalteromonas ruthenica]	0.69	gi|1723868|sp|P52062.1|YGGW_ECOLI	RecName: Full=Oxygen-independent coproporphyrinogen-III oxidase-like protein YggW [Escherichia coli K-12]	0.69	_	_	_	_	_	_	_	K02495	hemN, hemZ
orf00185_1	440	gi|515078480|ref|WP_016708263.1|	ATP-dependent helicase [Pseudoalteromonas haloplanktis]	0.56	gi|254789700|sp|B5FGE9.1|RAPA_VIBFM	RecName: Full=RNA polymerase-associated protein RapA; AltName: Full=ATP-dependent helicase HepA [Vibrio fischeri MJ11]	0.55	_	_	_	_	_	_	_	K03580	hepA
orf00186_1	99	gi|498049445|ref|WP_010363601.1|	ATP-dependent helicase [Pseudoalteromonas citrea]	0.66	gi|41017791|sp|Q9CK01.1|RAPA_PASMU	RecName: Full=RNA polymerase-associated protein RapA; AltName: Full=ATP-dependent helicase HepA [Pasteurella multocida subsp. multocida str. Pm70]	0.64	_	_	_	_	_	_	_	K03580	hepA
orf00187_1	195	gi|518704780|ref|WP_019865877.1|	hypothetical protein [Methylovulum miyakonense]	0.63	gi|254789672|sp|B6EPV7.1|RAPA_ALISL	RecName: Full=RNA polymerase-associated protein RapA; AltName: Full=ATP-dependent helicase HepA [Aliivibrio salmonicida LFI1238]	0.61	_	_	_	_	_	_	_	K03580	hepA
orf00144_1	294	gi|647220655|ref|WP_025674066.1|	protein HflC [Salinivibrio socompensis]	0.8	gi|1170266|sp|P44545.1|HFLC_HAEIN	RecName: Full=Protein HflC [Haemophilus influenzae Rd KW20]	0.72	GO:0052547;GO:0016021	388396.VFMJ11_2433	HflC protein	0.7759	COG0330	_	_	K04087	hflC
orf00942_1	117	gi|653000573|ref|WP_027252776.1|	lysogenization regulator [Photobacterium halotolerans]	0.71	gi|34098737|sp|Q9KSX9.1|HFLD_VIBCH	RecName: Full=High frequency lysogenization protein HflD homolog [Vibrio cholerae O1 biovar El Tor str. N16961]	0.65	_	_	_	_	_	_	_	K07153	hflD
orf00943_1	84	gi|517858917|ref|WP_019029125.1|	lysozyme [Colwellia piezophila]	0.73	gi|166231365|sp|A0KI52.1|HFLD_AERHH	RecName: Full=High frequency lysogenization protein HflD homolog [Aeromonas hydrophila subsp. hydrophila ATCC 7966]	0.73	GO:0044464	_	_	_	_	_	_	K07153	hflD
orf00143_1	379	gi|654556043|ref|WP_028023435.1|	membrane protease HflK [Enterovibrio calviensis]	0.7	gi|20138381|sp|Q9KV09.1|HFLK_VIBCH	RecName: Full=Protein HflK [Vibrio cholerae O1 biovar El Tor str. N16961]	0.71	_	243277.VC0349	HflK protein; HflC and hflK could encode or regulate a protease (By similarity)	0.7576	COG0330	_	_	K04088	hflK
orf00142_1	429	gi|515603189|ref|WP_017035789.1|	GTPase HflX [Vibrio genomosp. F10]	0.81	gi|462264|sp|P25519.3|HFLX_ECOLI	RecName: Full=GTPase HflX; AltName: Full=GTP-binding protein HflX [Escherichia coli K-12]	0.78	GO:0000287;GO:0006184;GO:0005525;GO:0005737;GO:0003924	312309.VF_2322	putative GTPase HflX	0.8224	COG2262	_	_	K03665	hflX
orf00141_1	84	gi|511824931|ref|WP_016403748.1|	RNA-binding protein Hfq [Agarivorans albus]	0.9	gi|119370679|sp|Q0I441.1|HFQ_HISS1	RecName: Full=RNA-binding protein Hfq [Haemophilus somnus 129PT]	0.96	_	228400.HSM_1074	RNA-binding protein Hfq; RNA chaperone that binds small regulatory RNA (sRNAs) and mRNAs to [...]	1	COG1923	_	_	K03666	hfq
orf01251_1	360	gi|515581620|ref|WP_017014346.1|	peptidase [Enterovibrio calviensis]	0.67	gi|576011126|sp|D0ZY51.1|DEGS_SALT1	RecName: Full=Serine endoprotease DegS; AltName: Full=Site-1 protease DegS; Short=S1P protease DegS; AltName: Full=Site-1-type intramembrane protease	0.64	_	_	_	_	_	_	_	K04691	hhoB, degS
orf00581_1	116	gi|490885014|ref|WP_004746983.1|	purine nucleoside phosphoramidase [Vibrio tubiashii]	0.94	gi|1175656|sp|P44956.1|Y961_HAEIN	RecName: Full=HIT-like protein HI_0961; AltName: Full=Purine nucleoside phosphoramidase [Haemophilus influenzae Rd KW20]	0.92	_	243277.VC1897	Hit family protein	0.9292	COG0537	_	_	K02503	HINT1, hinT, hit
orf00497_1	257	gi|551320001|ref|WP_022939796.1|	imidazole glycerol phosphate synthase [Psychromonas hadalis]	0.76	gi|226700480|sp|B6EJ93.1|HIS6_ALISL	RecName: Full=Imidazole glycerol phosphate synthase subunit HisF; AltName: Full=IGP synthase cyclase subunit; AltName: Full=IGP synthase subunit HisF; AltName: Ful	0.75	_	575788.VS_2020	imidazole glycerol phosphate synthase subunit HisF; IGPS catalyzes the conversion of PRFAR a [...]	0.7539	COG0107	_	_	K02500	hisF
orf01086_1	179	gi|499689966|ref|WP_011370700.1|	molecular chaperone Skp [Thiomicrospira crunogena]	0.59	_	_	_	_	_	_	_	_	_	_	K06142	hlpA, ompH
orf01200_1	174	gi|497287912|ref|WP_009602129.1|	hypoxanthine phosphoribosyltransferase [Vibrio caribbenthicus]	0.85	gi|123503|sp|P18134.1|HPRT_VIBHA	RecName: Full=Hypoxanthine phosphoribosyltransferase; Short=HPRT [Vibrio harveyi]	0.83	_	196600.VV2769	hypoxanthine-guanine phosphoribosyltransferase	0.8372	COG0634	_	_	K00760	hprT, hpt, HPRT1
orf00720_1	1291	gi|520913788|ref|WP_020333245.1|	RNA helicase [Vibrio natriegens]	0.7	gi|3183525|sp|P45018.2|HRPA_HAEIN	RecName: Full=ATP-dependent RNA helicase HrpA homolog [Haemophilus influenzae Rd KW20]	0.74	_	_	_	_	_	_	_	K03578	hrpA
orf00359_1	618	gi|493272994|ref|WP_006230807.1|	chaperone protein HscA [Photobacterium profundum]	0.76	gi|67460819|sp|Q6LU58.1|HSCA_PHOPR	RecName: Full=Chaperone protein HscA homolog [Photobacterium profundum]	0.76	GO:0000166;GO:0044238;GO:0044237;GO:0071704	298386.PBPRA0754	chaperone protein HscA; Chaperone involved in the maturation of iron-sulfur cluster-containi [...]	0.7634	COG0443	_	_	K04044	hscA
orf00358_1	170	gi|515591813|ref|WP_017024461.1|	hypothetical protein [Vibrio rumoiensis]	0.67	gi|71152136|sp|Q7MNF9.1|HSCB_VIBVY	RecName: Full=Co-chaperone protein HscB homolog [Vibrio vulnificus YJ016]	0.61	_	_	_	_	_	_	_	K04082	hscB, HSCB, HSC20
orf00057_1	286	gi|648449995|ref|WP_026141746.1|	molecular chaperone Hsp33 [Aeromonas hydrophila]	0.68	gi|166220549|sp|A3QJ40.1|HSLO_SHELP	RecName: Full=33 kDa chaperonin; AltName: Full=Heat shock protein 33 homolog; Short=HSP33 [Shewanella loihica PV-4]	0.69	_	_	_	_	_	_	_	K04083	hslO
orf00058_1	135	gi|652427878|ref|WP_026823198.1|	ribosome-associated heat shock protein Hsp15 [Arsenophonus nasoniae]	0.67	gi|7387782|sp|Q44264.1|HSLR_AERSA	RecName: Full=Heat shock protein 15 homolog; Short=HSP15	0.65	GO:0003676	_	_	_	_	_	_	K04762	hslR
orf01355_1	443	gi|503996663|ref|WP_014230657.1|	MULTISPECIES: ATP-dependent protease [Vibrio]	0.92	gi|31340157|sp|Q87T21.1|HSLU_VIBPA	RecName: Full=ATP-dependent protease ATPase subunit HslU; AltName: Full=Unfoldase HslU [Vibrio parahaemolyticus RIMD 2210633]	0.92	_	223926.VP0249	ATP-dependent protease ATP-binding subunit HslU; Chaperone subunit of a proteasome-like degr [...]	0.921	COG1220	_	_	K03667	hslU
orf01354_1	174	gi|501283989|ref|WP_012327007.1|	peptidase [Shewanella woodyi]	0.97	gi|238065941|sp|B1KK50.1|HSLV_SHEWM	RecName: Full=ATP-dependent protease subunit HslV [Shewanella woodyi ATCC 51908]	0.97	GO:0046872;GO:0051603;GO:0004298;GO:0009376;GO:0005839	392500.Swoo_4429	ATP-dependent protease peptidase subunit; Protease subunit of a proteasome-like degradation [...]	0.9655	COG5405	_	_	K01419	hslV, clpQ
orf00455_1	634	gi|488496181|ref|WP_002539625.1|	Chaperone protein HtpG [Grimontia sp. AK16]	0.89	gi|254765630|sp|B6EHJ9.1|HTPG_ALISL	RecName: Full=Chaperone protein HtpG; AltName: Full=Heat shock protein HtpG; AltName: Full=High temperature protein G [Aliivibrio salmonicida LFI1238]	0.88	GO:0006457;GO:0005524;GO:0051082;GO:0006950;GO:0005737	388396.VFMJ11_0829	heat shock protein 90; Molecular chaperone. Has ATPase activity (By similarity)	0.8857	COG0326	_	_	K04079	htpG, HSP90A
orf00896_1	302	gi|493696028|ref|WP_006645886.1|	heat shock protein HtpX [Photobacterium sp. SKA34]	0.81	gi|56749081|sp|Q7MLU5.1|HTPX_VIBVY	RecName: Full=Protease HtpX; AltName: Full=Heat shock protein HtpX [Vibrio vulnificus YJ016]	0.81	GO:0006508;GO:0004222;GO:0008270;GO:0006950;GO:0016021;GO:0005886	196600.VV1332	heat shock protein HtpX	0.8153	COG0501	_	_	K03799	htpX
orf00205_1	284	gi|493270782|ref|WP_006228644.1|	lipid A biosynthesis lauroyl acyltransferase [Photobacterium profundum]	0.73	gi|82592876|sp|P0ACV1.1|HTRB_ECO57	RecName: Full=Lipid A biosynthesis lauroyl acyltransferase; AltName: Full=Heat shock protein B [Escherichia coli O157:H7]	0.63	GO:0016746	_	_	_	_	_	_	K02517	htrB
orf00116_1	90	gi|499539165|ref|WP_011219948.1|	transcriptional regulator [Photobacterium profundum]	0.97	gi|118260|sp|P28080.1|DBHA_VIBPR	RecName: Full=DNA-binding protein HU-alpha	0.94	GO:0003677;GO:0030261	298386.PBPRA3422	putative DNA-binding protein HU-alpha	0.9667	COG0776	_	_	K05787	hupA
orf00983_1	90	gi|491440471|ref|WP_005298263.1|	transcriptional regulator [Photobacterium damselae]	0.9	gi|60392171|sp|P0A1R8.1|DBHB_SALTY	RecName: Full=DNA-binding protein HU-beta; AltName: Full=HU-1; AltName: Full=NS1 [Salmonella enterica subsp. enterica serovar Typhimurium str. LT2]	0.84	GO:0003677;GO:0030261	326442.PSHAb0462	DNA-binding protein HU-beta (NS1) (HU-1)	0.8667	COG0776	_	_	K03530	hupB
orf00270_1	945	gi|496851445|ref|WP_009385654.1|	isoleucyl-tRNA synthetase [Vibrio sp. N418]	0.81	gi|75354555|sp|Q5E7N4.1|SYI_VIBF1	RecName: Full=Isoleucine--tRNA ligase; AltName: Full=Isoleucyl-tRNA synthetase; Short=IleRS [Vibrio fischeri ES114]	0.8	GO:0005524;GO:0002161;GO:0009097;GO:0005737;GO:0006450;GO:0004822;GO:0009098;GO:0009099;GO:0006428;GO:0008270	312309.VF_0467	isoleucyl-tRNA synthetase; Catalyzes the attachment of isoleucine to tRNA(Ile). As IleRS can [...]	0.8057	COG0060	_	_	K01870	IARS, ileS
orf00214_1	273	gi|639230440|gb|KDN26814.1|	3',5'-cyclic-nucleotide phosphodiesterase [Vibrio fortis]	0.65	gi|81587924|sp|Q8DEI1.1|CPDA_VIBVU	RecName: Full=3',5'-cyclic adenosine monophosphate phosphodiesterase CpdA; Short=3',5'-cyclic AMP phosphodiesterase; Short=cAMP phosphodiesterase [Vibrio vulnificus	0.64	_	_	_	_	_	_	_	K03651	icc
orf00815_1	105	gi|654067421|ref|WP_027708510.1|	hypothetical protein [Zooshikella ganghwensis]	0.67	gi|20138765|sp|Q9KUN3.1|ICIA_VIBCH	RecName: Full=Chromosome initiation inhibitor; AltName: Full=OriC replication inhibitor [Vibrio cholerae O1 biovar El Tor str. N16961]	0.65	_	_	_	_	_	_	_	K05596	iciA
orf00800_1	97	gi|358410412|gb|AEU09851.1|	integration host factor, alpha subunit [Photobacterium damselae subsp. piscicida]	0.92	gi|75507023|sp|Q5E5G4.1|IHFA_VIBF1	RecName: Full=Integration host factor subunit alpha; Short=IHF-alpha [Vibrio fischeri ES114]	0.93	GO:0003677;GO:0006355;GO:0006310;GO:0006417	312309.VF_1237	integration host factor subunit alpha; This protein is one of the two subunits of integratio [...]	0.9255	COG0776	_	_	K04764	ihfA, himA
orf00563_1	92	gi|490540925|ref|WP_004406054.1|	integration host factor subunit beta [Vibrio nigripulchritudo]	0.91	gi|75506974|sp|Q5E3Z3.1|IHFB_VIBF1	RecName: Full=Integration host factor subunit beta; Short=IHF-beta [Vibrio fischeri ES114]	0.89	GO:0003677;GO:0006355;GO:0005694;GO:0006417;GO:0006310	312309.VF_1758	integration host factor subunit beta; This protein is one of the two subunits of integration [...]	0.8901	COG0776	_	_	K05788	ihfB, himD
orf00934_1	72	gi|491440649|ref|WP_005298441.1|	translation initiation factor IF-1 [Photobacterium damselae]	1	gi|44888005|sp|Q7MJ42.1|IF1_VIBVY	RecName: Full=Translation initiation factor IF-1 [Vibrio vulnificus YJ016]	1	_	314275.MADE_02359	translation initiation factor IF-1	0.9861	COG0361	_	_	K02518	infA
orf00290_1	939	gi|491443356|ref|WP_005301145.1|	translation initiation factor IF-2 [Photobacterium damselae]	0.81	gi|31076718|sp|Q87M02.1|IF2_VIBPA	RecName: Full=Translation initiation factor IF-2 [Vibrio parahaemolyticus RIMD 2210633]	0.78	_	150340.VEA_002609	translation initiation factor 2; One of the essential components for the initiation of prote [...]	0.8627	COG0532	_	_	K02519	infB, MTIF2
orf00805_1	180	gi|501545788|ref|WP_012550353.1|	translation initiation factor IF-3 [Aliivibrio salmonicida]	0.9	gi|238054432|sp|B6EN33.1|IF3_ALISL	RecName: Full=Translation initiation factor IF-3 [Aliivibrio salmonicida LFI1238]	0.9	GO:0005840;GO:0006446;GO:0003743	338187.VIBHAR_02080	hypothetical protein; IF-3 binds to the 30S ribosomal subunit and shifts the equilibrum betw [...]	0.9458	COG0290	_	_	K02520	infC, MTIF3
orf00653_1	564	gi|552558300|ref|WP_023011211.1|	hypothetical protein [Marinobacter sp. EN3]	0.66	gi|2506691|sp|P33919.2|YEJH_ECOLI	RecName: Full=Uncharacterized protein YejH [Escherichia coli K-12]	0.67	GO:0097159;GO:1901363	_	_	_	_	_	_	K17677	IRC3
orf00357_1	107	gi|494730834|ref|WP_007466700.1|	Iron binding protein IscA for iron-sulfur cluster assembly [Photobacterium sp. AK15]	0.89	gi|259493872|sp|C6DBI9.1|ISCA_PECCP	RecName: Full=Iron-binding protein IscA; AltName: Full=Iron-sulfur cluster assembly protein [Pectobacterium carotovorum subsp. carotovorum PC1]	0.9	GO:0016226;GO:0005506;GO:0005198;GO:0051536	150340.VEA_004358	iron binding protein IscA for iron-sulfur cluster assembly	0.8879	COG0316	_	_	K13628	iscA, ISCA1
orf00354_1	155	gi|494171863|ref|WP_007111590.1|	transcriptional regulator [Halomonas boliviensis]	0.81	gi|6137265|sp|O69219.1|YOR2_AZOVI	RecName: Full=Putative HTH-type transcriptional regulator ORF2	0.76	GO:0051537;GO:0046872;GO:0005667;GO:0006355;GO:0045449;GO:0003690;GO:0003700	76869.PputGB1_0884	BadM/Rrf2 family transcriptional regulator	0.7836	COG1959	_	_	K13643	iscR
orf00355_1	404	gi|636574389|gb|KDM91925.1|	cysteine desulfurase [Photobacterium halotolerans]	0.9	gi|81615496|sp|Q6LU62.1|ISCS_PHOPR	RecName: Full=Cysteine desulfurase IscS [Photobacterium profundum]	0.9	GO:0006534;GO:0030170;GO:0005737;GO:0031071	298386.PBPRA0750	cysteine desulfurase; Catalyzes the removal of elemental sulfur from cysteine to produce ala [...]	0.8985	COG1104	_	_	K04487	iscS, NFS1
orf00356_1	127	gi|652426351|ref|WP_026821713.1|	scaffolding protein [Arsenophonus nasoniae]	0.96	gi|82581699|sp|P0ACD6.1|ISCU_ECO57	RecName: Full=Iron-sulfur cluster assembly scaffold protein IscU; AltName: Full=Sulfur acceptor protein IscU [Escherichia coli O157:H7]	0.94	GO:0016226;GO:0005506;GO:0051536	228400.HSM_0155	scaffold protein	0.9541	COG0822	_	_	K04488	iscU, nifU
orf00389_1	294	gi|515595640|ref|WP_017028258.1|	hypothetical protein [Vibrio breoganii]	0.68	gi|124931|sp|P22939.1|ISPA_ECOLI	RecName: Full=Farnesyl diphosphate synthase; Short=FPP synthase; AltName: Full=(2E,6E)-farnesyl diphosphate synthase; AltName: Full=Geranyltranstransferase [Escherich	0.67	_	_	_	_	_	_	_	K00795	ispA
orf00168_1	323	gi|652426479|ref|WP_026821839.1|	octaprenyl diphosphate synthase [Arsenophonus nasoniae]	0.74	gi|83286883|sp|P0AD57.1|ISPB_ECOLI	RecName: Full=Octaprenyl-diphosphate synthase; AltName: Full=All-trans-octaprenyl-diphosphate synthase; AltName: Full=Octaprenyl pyrophosphate synthase; Short=OPP s	0.72	_	_	_	_	_	_	_	K02523	ispB
orf01148_1	235	gi|493290740|ref|WP_006248440.1|	2-C-methyl-D-erythritol 4-phosphate cytidylyltransferase [Mannheimia haemolytica]	0.65	gi|171855090|sp|A3N0G2.1|ISPD_ACTP2	RecName: Full=2-C-methyl-D-erythritol 4-phosphate cytidylyltransferase; AltName: Full=4-diphosphocytidyl-2C-methyl-D-erythritol synthase; AltName: Full=MEP cytidyl	0.62	GO:0044763;GO:0003824	_	_	_	_	_	_	K00991	ispD
orf01027_1	199	gi|496175088|ref|WP_008899595.1|	4-diphosphocytidyl-2C-methyl-D-erythritol kinase [Rheinheimera sp. A13L]	0.69	gi|189045546|sp|A1S8R5.1|ISPE_SHEAM	RecName: Full=4-diphosphocytidyl-2-C-methyl-D-erythritol kinase; Short=CMK; AltName: Full=4-(cytidine-5'-diphospho)-2-C-methyl-D-erythritol kinase [Shewanella amaz	0.66	GO:0008299;GO:0016740	_	_	_	_	_	_	K00919	ispE
orf01147_1	160	gi|545476069|ref|WP_021712274.1|	MULTISPECIES: 2-C-methyl-D-erythritol 2,4-cyclodiphosphate synthase [Vibrio]	0.79	gi|31076741|sp|Q8DC59.1|ISPF_VIBVU	RecName: Full=2-C-methyl-D-erythritol 2,4-cyclodiphosphate synthase; Short=MECDP-synthase; Short=MECPP-synthase; Short=MECPS [Vibrio vulnificus CMCP6]	0.77	_	216895.VV1_1583	2-C-methyl-D-erythritol 2,4-cyclodiphosphate synthase; Converts 4-diphosphocytidyl-2-C-methy [...]	0.7707	COG0245	_	_	K01770	ispF
orf00540_1	124	gi|491513154|ref|WP_005370788.1|	intracellular septation protein A [Photobacterium angustum]	0.65	gi|122399682|sp|Q1H042.1|YCIB_METFK	RecName: Full=Probable intracellular septation protein A [Methylobacillus flagellatus KT]	0.65	GO:0044763;GO:0016020	_	_	_	_	_	_	K06190	ispZ
orf00678_1	278	gi|655484817|ref|WP_028866510.1|	GntR family transcriptional regulator [Psychromonas hadalis]	0.73	gi|81843784|sp|Q8CSN0.1|CVFB_STAES	RecName: Full=Conserved virulence factor B [Staphylococcus epidermidis ATCC 12228]	0.55	_	_	_	_	_	_	_	K00243	K00243
orf00408_1	487	gi|498065077|ref|WP_010379233.1|	aminoacyl-histidine dipeptidase [Pseudoalteromonas piscicida]	0.7	gi|129799|sp|P15288.3|PEPD_ECOLI	RecName: Full=Cytosol non-specific dipeptidase; AltName: Full=Aminoacyl-histidine dipeptidase; AltName: Full=Beta-alanyl-histidine dipeptidase; AltName: Full=Carnosin	0.65	_	_	_	_	_	_	_	K01270	K01270, pepD
orf00704_1	231	gi|653845743|ref|WP_027695943.1|	phosphonate metabolism transcriptional regulator PhnF [Vibrio litoralis]	0.59	_	_	_	_	_	_	_	_	_	_	K03710	K03710
orf01141_1	164	gi|489843992|ref|WP_003747688.1|	competence damage-inducible protein A [Neisseria mucosa]	0.67	gi|62295162|sp|P0A6G3.1|PNCC_ECOLI	RecName: Full=Nicotinamide-nucleotide amidohydrolase PncC; Short=NMN amidohydrolase PncC; AltName: Full=NMN deamidase; AltName: Full=Nicotinamide-nucleotide amidase	0.6	_	_	_	_	_	_	_	K03743	K03743
orf00407_1	69	gi|511819084|ref|WP_016400311.1|	probable exported or periplasmic protein in ApbE locus [Agarivorans albus]	0.79	_	_	_	_	382245.ASA_3192	hypothetical protein	0.7885	COG2991	_	_	K05952	K05952
orf00024_1	432	gi|447063537|ref|WP_001140793.1|	anaerobic sulfatase maturase [Vibrio mimicus]	0.82	gi|54040790|sp|P25550.4|ASLB_ECOLI	RecName: Full=Anaerobic sulfatase-maturating enzyme homolog AslB; Short=AnSME homolog [Escherichia coli K-12]	0.7	_	94122.Shewana3_3560	radical SAM domain-containing protein	0.8235	COG0641	_	_	K06871	K06871
orf00606_1	220	gi|495353475|ref|WP_008078199.1|	HflBKC-binding inner membrane protein [Vibrio sinaloensis]	0.87	gi|76364217|sp|P0AAC6.1|YCCA_ECOLI	RecName: Full=Modulator of FtsH protease YccA [Escherichia coli K-12]	0.76	GO:0016021;GO:0043066	150340.VEA_003413	putative TEGT family carrier/transport protein	0.891	COG0670	_	_	K06890	K06890
orf00792_1	159	gi|491507567|ref|WP_005365203.1|	kinase inhibitor [Photobacterium angustum]	0.94	gi|2506624|sp|P12994.2|YBHB_ECOLI	RecName: Full=UPF0098 protein YbhB [Escherichia coli K-12]	0.64	_	398579.Spea_1246	PEBP family protein	0.7756	COG1881	_	_	K06910	K06910
orf00612_1	232	gi|499355089|ref|WP_011043786.1|	membrane protein [Colwellia FAD binding protein [Colwellia psychrerythraea 34H]	0.76	gi|2495617|sp|Q57252.1|Y1163_HAEIN	RecName: Full=Uncharacterized protein HI_1163 [Haemophilus influenzae Rd KW20]	0.76	_	_	_	_	_	_	_	K06911	K06911
orf00613_1	780	gi|497288489|ref|WP_009602706.1|	membrane protein [Vibrio Fe-S oxidoreductase [Vibrio caribbenthicus ATCC BAA-2122]	0.66	gi|2495617|sp|Q57252.1|Y1163_HAEIN	RecName: Full=Uncharacterized protein HI_1163 [Haemophilus influenzae Rd KW20]	0.7	_	_	_	_	_	_	_	K06911	K06911
orf01248_1	358	gi|494728497|ref|WP_007464363.1|	ATPase, AFG1 family [Photobacterium sp. AK15]	0.61	gi|54040246|sp|P64613.1|ZAPE_ECO57	RecName: Full=Cell division protein ZapE; AltName: Full=Z ring-associated protein ZapE [Escherichia coli O157:H7]	0.61	_	_	_	_	_	_	_	K06916	K06916
orf00651_1	80	gi|515576961|ref|WP_017009722.1|	hypothetical protein [Enterovibrio calviensis]	0.82	_	_	_	_	291112.PAU_01933	hypothetical protein	0.7532	COG3313	_	_	K06938	K06938
orf01033_1	362	gi|549776976|ref|WP_022551400.1|	GTP-dependent nucleic acid-binding protein engD [Vibrio nigripulchritudo]	0.91	gi|78100083|sp|P0ABU3.2|YCHF_ECO57	RecName: Full=Ribosome-binding ATPase YchF [Escherichia coli O157:H7]	0.86	GO:0043022;GO:0005524;GO:0043023;GO:0006200;GO:0005525;GO:0016887	312309.VF_0762	GTP-dependent nucleic acid-binding protein EngD	0.9063	COG0012	_	_	K06942	K06942
orf01263_1	280	gi|565851010|ref|WP_023933672.1|	conserved hypothetical protein [Photobacterium leiognathi]	0.74	gi|166201481|sp|A0KQ08.1|Y3920_AERHH	RecName: Full=UPF0042 nucleotide-binding protein AHA_3920 [Aeromonas hydrophila subsp. hydrophila ATCC 7966]	0.71	_	_	_	_	_	_	_	K06958	K06958
orf01105_1	429	gi|499538802|ref|WP_011219585.1|	LOG family protein [Photobacterium profundum]	0.7	gi|83287985|sp|P0ADS0.1|YGDH_ECO57	RecName: Full=LOG family protein YgdH [Escherichia coli O157:H7]	0.7	_	_	_	_	_	_	_	K06966	K06966
orf01167_1	303	gi|505246173|ref|WP_015433275.1|	GCV family glycine cleavage complex aminomethyltransferase [Bibersteinia trehalosi]	0.53	gi|81448625|sp|Q8DC85.1|YGFZ_VIBVU	RecName: Full=tRNA-modifying protein YgfZ [Vibrio vulnificus CMCP6]	0.66	_	_	_	_	_	_	_	K06980	K06980
orf01186_1	226	gi|491983151|ref|WP_005705435.1|	hypothetical protein [Haemophilus parahaemolyticus]	0.71	gi|1730919|sp|P52055.1|YPI1_VIBAL	RecName: Full=UPF0001 protein in pilT-proC intergenic region; AltName: Full=ORF1 [Vibrio alginolyticus]	0.67	_	_	_	_	_	_	_	K06997	K06997
orf01286_1	374	gi|491506201|ref|WP_005363849.1|	membrane protein [Photobacterium angustum]	0.86	_	_	_	GO:0016021;GO:0006629	_	_	_	_	_	_	K07001	K07001
orf01405_1	391	gi|492848400|ref|WP_006002354.1|	membrane protein [Glaciecola HI0933-like protein [Glaciecola punicea DSM 14233 = ACAM 611]	0.77	gi|2851481|sp|P37631.3|YHIN_ECOLI	RecName: Full=Uncharacterized protein YhiN [Escherichia coli K-12]	0.72	_	_	_	_	_	_	_	K07007	K07007
orf00964_1	162	gi|491497834|ref|WP_005355543.1|	putative alkaline phosphatase superfamily hydrolase [Aeromonas diversa]	0.63	_	_	_	_	_	_	_	_	_	_	K07014	K07014
orf00640_1	168	gi|517111877|ref|WP_018300695.1|	hypothetical protein [Fangia hongkongensis]	0.65	_	_	_	_	_	_	_	_	_	_	K07015	K07015
orf01404_1	272	gi|491788764|ref|WP_005600037.1|	MULTISPECIES: hydrolase [Vibrio]	0.66	gi|54042320|sp|P27848.4|YIGL_ECOLI	RecName: Full=Pyridoxal phosphate phosphatase YigL; AltName: Full=PLP phosphatase; AltName: Full=Sugar phosphatase [Escherichia coli K-12]	0.62	_	_	_	_	_	_	_	K07024	K07024
orf00042_1	235	gi|504120281|ref|WP_014354267.1|	FMN phosphatase [Wigglesworthia FMN phosphatase [Wigglesworthia glossinidia endosymbiont of Glossina morsitans morsitans	0.61	gi|83288113|sp|P0ADP0.1|YIGB_ECOLI	RecName: Full=Flavin mononucleotide phosphatase YigB; AltName: Full=FMN phosphatase [Escherichia coli K-12]	0.53	_	_	_	_	_	_	_	K07025	K07025
orf00913_1	177	gi|639231460|gb|KDN27815.1|	hypothetical protein VFDL14_02210 [Vibrio fortis]	0.67	gi|77416626|sp|P0AB30.1|YCED_ECO57	RecName: Full=Uncharacterized protein YceD; AltName: Full=G30K [Escherichia coli O157:H7]	0.6	_	_	_	_	_	_	_	K07040	K07040
orf00624_1	406	gi|491513139|ref|WP_005370773.1|	hypothetical protein [Photobacterium angustum]	0.74	_	_	_	_	_	_	_	_	_	_	K07046	K07046
orf00545_1	279	gi|493795255|ref|WP_006743306.1|	S-adenosylmethionine tRNA ribosyltransferase [Vibrio sp. Ex25]	0.68	gi|3025078|sp|P77766.1|TRPH_ECOLI	RecName: Full=Protein TrpH [Escherichia coli K-12]	0.61	_	_	_	_	_	_	_	K07053	K07053
orf01017_1	300	gi|654557176|ref|WP_028024558.1|	epimerase [Enterovibrio calviensis]	0.64	gi|7388518|sp|P71373.1|Y1208_HAEIN	RecName: Full=Epimerase family protein HI_1208 [Haemophilus influenzae Rd KW20]	0.55	_	_	_	_	_	_	_	K07071	K07071
orf00906_1	338	gi|491440730|ref|WP_005298522.1|	aminodeoxychorismate lyase [Photobacterium damselae]	0.69	gi|2506639|sp|P28306.2|YCEG_ECOLI	RecName: Full=UPF0755 protein YceG [Escherichia coli K-12]	0.59	_	_	_	_	_	_	_	K07082	K07082
orf00553_1	316	gi|550980358|ref|WP_022728466.1|	transporter [Fodinicurvata sediminis]	0.51	_	_	_	_	_	_	_	_	_	_	K07088	K07088
orf00594_1	253	gi|496274762|ref|WP_008986800.1|	membrane protein [Photobacterium leiognathi]	0.76	gi|82583822|sp|P0AD32.1|YFCA_ECO57	RecName: Full=UPF0721 transmembrane protein YfcA [Escherichia coli O157:H7]	0.75	_	150340.VEA_004476	membrane protein	0.753	COG0730	_	_	K07090	K07090
orf01237_1	534	gi|491590210|ref|WP_005447776.1|	hypothetical protein [Vibrio hypothetical protein MUQ_09667 [Vibrio harveyi CAIM 1792]	0.47	gi|81758356|sp|Q7MNW1.1|LPOA_VIBVY	RecName: Full=Penicillin-binding protein activator LpoA; Short=PBP activator LpoA; Flags: Precursor [Vibrio vulnificus YJ016]	0.46	_	_	_	_	_	_	_	K07121	K07121
orf00902_1	190	gi|515789801|ref|WP_017222210.1|	hypothetical protein [Moritella dasanensis]	0.54	_	_	_	_	_	_	_	_	_	_	K07157	K07157
orf00950_1	193	gi|496275508|ref|WP_008987546.1|	hypothetical protein [Photobacterium leiognathi]	0.61	_	_	_	_	_	_	_	_	_	_	K07157	K07157
orf00724_1	152	gi|502725076|ref|WP_012960060.1|	hypothetical protein [Bacillus hypothetical protein BpOF4_03585 [Bacillus pseudofirmus OF4]	0.71	gi|549689|sp|P36088.1|FRMSR_YEAST	RecName: Full=Free methionine-R-sulfoxide reductase; Short=fRMsr; AltName: Full=GAF domain-containing protein YKL069W [Saccharomyces cerevisiae S288c]	0.58	_	_	_	_	_	_	_	K07170	K07170
orf01476_1	86	gi|493275551|ref|WP_006233352.1|	membrane protein insertion efficiency factor [Photobacterium profundum]	0.79	gi|254799449|sp|B7VGH8.1|YIDD_VIBSL	RecName: Full=Putative membrane protein insertion efficiency factor [Vibrio splendidus LGP32]	0.76	GO:0016020	575788.VS_0004	hypothetical protein	0.7564	COG0759	_	_	K08998	K08998
orf01050_1	89	gi|350424905|ref|XP_003493950.1|	PREDICTED: hypothetical protein LOC100740116 [Bombus impatiens]	0.83	gi|259645741|sp|C6DBV8.1|Y1177_PECCP	RecName: Full=UPF0250 protein PC1_1177 [Pectobacterium carotovorum subsp. carotovorum PC1]	0.81	_	529507.PMI0422	hypothetical protein	0.8214	COG2921	_	_	K09158	K09158
orf01166_1	70	gi|515594542|ref|WP_017027170.1|	hypothetical protein [Vibrio breoganii]	0.65	gi|81175076|sp|Q9KPA2.1|Y2471_VIBCH	RecName: Full=Uncharacterized protein VC_2471 [Vibrio cholerae O1 biovar El Tor str. N16961]	0.8	_	243277.VC2471	hypothetical protein	0.7955	COG2938	_	_	K09159	K09159
orf00977_1	140	gi|496275602|ref|WP_008987640.1|	hypothetical protein [Photobacterium leiognathi]	0.69	gi|47117410|sp|Q7MIW1.1|Y2402_VIBVY	RecName: Full=UPF0260 protein VV2402 [Vibrio vulnificus YJ016]	0.7	_	_	_	_	_	_	_	K09160	K09160
orf00453_1	109	gi|496274479|ref|WP_008986517.1|	hypothetical protein [Photobacterium leiognathi]	0.96	gi|33301897|sp|Q87MQ3.1|Y2178_VIBPA	RecName: Full=Nucleoid-associated protein VP2178 [Vibrio parahaemolyticus RIMD 2210633]	0.93	GO:0003677;GO:0043590;GO:0005737	223926.VP2178	hypothetical protein	0.9266	COG0718	_	_	K09747	K09747
orf00974_1	188	gi|653000626|ref|WP_027252829.1|	hypothetical protein [Photobacterium halotolerans]	0.81	gi|33112477|sp|Q87R12.1|Y986_VIBPA	RecName: Full=UPF0229 protein VP0986 [Vibrio parahaemolyticus RIMD 2210633]	0.76	_	_	_	_	_	_	_	K09786	K09786
orf00449_1	127	gi|491649114|ref|WP_005506383.1|	membrane protein [Grimontia hypothetical protein VHA_003231 [Grimontia hollisae CIP 101886]	0.68	gi|77416606|sp|P0AAR6.1|YBAN_ECO57	RecName: Full=Inner membrane protein YbaN [Escherichia coli O157:H7]	0.68	_	_	_	_	_	_	_	K09790	K09790
orf00593_1	57	gi|490549321|ref|WP_004414444.1|	hypothetical protein [Vibrio hypothetical protein VIA_003333 [Vibrio orientalis CIP 102891 = ATCC 33934]	0.81	gi|81399269|sp|Q6LPK8.1|Y2383_PHOPR	RecName: Full=UPF0434 protein PBPRA2383 [Photobacterium profundum]	0.81	_	298386.PBPRA2383	hypothetical protein	0.807	COG2835	_	_	K09791	K09791
orf00780_1	201	gi|501545654|ref|WP_012550220.1|	MULTISPECIES: cytochrome biogenesis protein [Aliivibrio]	0.57	_	_	_	_	_	_	_	_	_	_	K09792	K09792
orf00329_1	90	gi|584424300|gb|EWH09084.1|	hypothetical protein DS2_14469 [Catenovulum agarivorans DS-2]	0.63	gi|226736781|sp|B6EKA7.1|RNFH_ALISL	RecName: Full=Protein RnfH [Aliivibrio salmonicida LFI1238]	0.7	_	_	_	_	_	_	_	K09801	K09801
orf01418_1	90	gi|491444539|ref|WP_005302327.1|	hypothetical protein [Photobacterium damselae]	0.85	gi|161784280|sp|Q46868.2|YQIC_ECOLI	RecName: Full=Uncharacterized protein YqiC [Escherichia coli K-12]	0.83	_	216895.VV1_1078	hypothetical protein	0.8906	COG2960	_	_	K09806	K09806
orf00249_1	257	gi|491563164|ref|WP_005420750.1|	hypothetical protein [Aliivibrio fischeri]	0.74	gi|75353448|sp|Q5E2Z2.1|Y2109_VIBF1	RecName: Full=UPF0246 protein VF_2109 [Vibrio fischeri ES114]	0.74	_	_	_	_	_	_	_	K09861	K09861
orf01357_1	76	gi|515576806|ref|WP_017009568.1|	septal ring assembly protein ZapB [Enterovibrio calviensis]	0.72	gi|81615667|sp|Q6LVI6.1|ZAPB_PHOPR	RecName: Full=Cell division protein ZapB	0.62	GO:0051301;GO:0007049	_	_	_	_	_	_	K09892	K09892
orf00220_1	122	gi|491443578|ref|WP_005301366.1|	regulator [Photobacterium hypothetical protein VDA_002924 [Photobacterium damselae subsp. damselae CIP 102761]	0.66	gi|322967496|sp|C9XUB3.2|RRAB_CROTZ	RecName: Full=Regulator of ribonuclease activity B	0.65	_	_	_	_	_	_	_	K09893	K09893
orf00050_1	139	gi|497286489|ref|WP_009600706.1|	aminotransferase [Vibrio hypothetical protein VIBC2010_02895 [Vibrio caribbenthicus ATCC BAA-2122]	0.7	gi|167016714|sp|A7MTV7.1|YIHI_VIBCB	RecName: Full=Der GTPase-activating protein YihI [Vibrio campbellii ATCC BAA-1116]	0.64	_	_	_	_	_	_	_	K09894	K09894
orf01011_1	147	gi|653830274|ref|WP_027693991.1|	hypothetical protein [Vibrio gazogenes]	0.6	gi|254807305|sp|B7VLV8.1|Y999_VIBSL	RecName: Full=UPF0208 membrane protein VS_0999 [Vibrio splendidus LGP32]	0.61	_	_	_	_	_	_	_	K09899	K09899
orf00493_1	89	gi|491653771|ref|WP_005510491.1|	hypothetical protein [Vibrio conserved hypothetical protein [Vibrio mimicus VM603]	0.76	gi|238056759|sp|Q9KQP1.2|Y1957_VIBCH	RecName: Full=YcgL domain-containing protein VC_1957 [Vibrio cholerae O1 biovar El Tor str. N16961]	0.76	_	243277.VC1957	hypothetical protein	0.7647	COG3100	_	_	K09902	K09902
orf00963_1	74	gi|447058649|ref|WP_001135905.1|	hypothetical protein [Salmonella enterica]	0.75	gi|75482181|sp|Q57MB1.1|YEJL_SALCH	RecName: Full=UPF0352 protein YejL [Salmonella enterica subsp. enterica serovar Choleraesuis str. SC-B67]	0.75	_	99287.STM2227	hypothetical protein	0.7534	COG3082	_	_	K09904	K09904
orf00770_1	121	gi|640531413|ref|WP_024965218.1|	hypothetical protein [Pantoea sp. IMH]	0.69	gi|6176577|sp|P76938.2|EPMC_ECOLI	RecName: Full=Elongation factor P hydroxylase; Short=EF-P hydroxylase; AltName: Full=EF-P post-translational modification enzyme C [Escherichia coli K-12]	0.64	_	_	_	_	_	_	_	K09906	K09906
orf00771_1	57	gi|572735388|gb|ETS33563.1|	hypothetical protein PTE_00736 [Photorhabdus temperata subsp. khanii NC19]	0.73	_	_	_	_	_	_	_	_	_	_	K09906	K09906
orf01249_1	99	gi|493845054|ref|WP_006792113.1|	hypothetical protein [Alteromonadales bacterium TW-7]	0.62	_	_	_	_	_	_	_	_	_	_	K09908	K09908
orf00970_1	88	gi|497866208|ref|WP_010180364.1|	hypothetical protein [Glaciecola sp. HTCC2999]	0.76	_	_	_	_	_	_	_	_	_	_	K09916	K09916
orf00590_1	119	gi|657925799|ref|WP_029627076.1|	ATP-binding protein [Vibrio kanaloae]	0.77	_	_	_	_	150340.VEA_003989	hypothetical protein	0.7719	COG3216	_	_	K09928	K09928
orf00783_1	253	gi|657238314|ref|WP_029349834.1|	hypothetical protein, partial [Bosea sp. 117]	0.49	_	_	_	_	_	_	_	_	_	_	K09945	K09945
orf01345_1	125	gi|545478142|ref|WP_021714272.1|	putative PadR family transcriptional regulator [Vibrio ezurae]	0.64	_	_	_	_	_	_	_	_	_	_	K10917	K10917, aphA
orf00259_1	497	gi|500191411|ref|WP_011864618.1|	lysyl-tRNA synthetase [Shewanella loihica]	0.81	gi|166229827|sp|A3QB36.1|SYK_SHELP	RecName: Full=Lysine--tRNA ligase; AltName: Full=Lysyl-tRNA synthetase; Short=LysRS [Shewanella loihica PV-4]	0.81	GO:0000287;GO:0006430;GO:0005524;GO:0009085;GO:0004824;GO:0005737;GO:0003676	323850.Shew_0812	lysyl-tRNA synthetase	0.8065	COG1190	_	_	K04567	KARS, lysS
orf01377_1	399	gi|503425802|ref|WP_013660463.1|	2-amino-3-ketobutyrate CoA ligase [Marinomonas mediterranea]	0.84	gi|17865706|sp|P37419.2|KBL_SALTY	RecName: Full=2-amino-3-ketobutyrate coenzyme A ligase; Short=AKB ligase; Short=KBL; AltName: Full=Glycine acetyltransferase [Salmonella enterica subsp. enterica ser	0.79	_	312309.VF_A0418	2-amino-3-ketobutyrate coenzyme A ligase	0.8287	COG0156	_	_	K00639	kbl, GCAT
orf00508_1	275	gi|595580388|emb|CDN99225.1|	putative potassium channel [Photobacterium phosphoreum ANT220]	0.76	gi|38258273|sp|Q9Z0V1.1|KCND3_MOUSE	RecName: Full=Potassium voltage-gated channel subfamily D member 3; AltName: Full=Voltage-gated potassium channel subunit Kv4.3 [Mus musculus]	0.54	GO:0006813;GO:0005216;GO:0034220;GO:0016021	_	_	_	_	_	_	K10716	kch, trkA, mthK, pch
orf01382_1	232	gi|491836749|ref|WP_005624968.1|	3-deoxy-D-manno-octulosonic acid kinase [Actinobacillus ureae]	0.67	gi|81336718|sp|Q4QNS8.1|KDKA_HAEI8	RecName: Full=3-deoxy-D-manno-octulosonic acid kinase; Short=Kdo kinase [Haemophilus influenzae 86-028NP]	0.67	GO:0044237;GO:0016772	_	_	_	_	_	_	K11211	kdkA
orf01020_1	283	gi|493274961|ref|WP_006232765.1|	2-dehydro-3-deoxyphosphooctonate aldolase [Photobacterium 2-dehydro-3-deoxyphosphooctonate aldolase [Photobacterium profundum 3T	0.86	gi|59798291|sp|Q6LNB8.1|KDSA_PHOPR	RecName: Full=2-dehydro-3-deoxyphosphooctonate aldolase; AltName: Full=3-deoxy-D-manno-octulosonic acid 8-phosphate synthase; AltName: Full=KDO-8-phosphate synthase	0.86	GO:0008676;GO:0019294;GO:0005737	298386.PBPRA2841	2-dehydro-3-deoxyphosphooctonate aldolase	0.8546	COG2877	_	_	K01627	kdsA
orf01381_1	426	gi|499536243|ref|WP_011217026.1|	3-deoxy-D-manno-octulosonic acid transferase [Photobacterium profundum]	0.59	gi|1170639|sp|P44806.1|KDTA_HAEIN	RecName: Full=3-deoxy-D-manno-octulosonic acid transferase; Short=Kdo transferase; AltName: Full=Lipid IV(A) 3-deoxy-D-manno-octulosonic acid transferase; AltName: F	0.53	_	_	_	_	_	_	_	K02527	kdtA, waaA
orf00177_1	268	gi|515520924|ref|WP_016954178.1|	hypothetical protein [Catenovulum agarivorans]	0.77	gi|226729747|sp|B3H0R3.1|RSMA_ACTP7	RecName: Full=Ribosomal RNA small subunit methyltransferase A; AltName: Full=16S rRNA (adenine(1518)-N(6)/adenine(1519)-N(6))-dimethyltransferase; AltName: Full=16	0.73	GO:0000154;GO:0008170;GO:0016433;GO:0032259	_	_	_	_	_	_	K02528	ksgA
orf01043_1	782	gi|491440256|ref|WP_005298048.1|	leucyl-tRNA synthetase [Photobacterium damselae]	0.78	gi|48428521|sp|Q7MN06.1|SYL_VIBVY	RecName: Full=Leucine--tRNA ligase; AltName: Full=Leucyl-tRNA synthetase; Short=LeuRS [Vibrio vulnificus YJ016]	0.77	_	196600.VV0911	leucyl-tRNA synthetase	0.7704	COG0495	_	_	K01869	LARS, leuS
orf01160_1	598	gi|494730510|ref|WP_007466376.1|	Translation elongation factor LepA [Photobacterium sp. AK15]	0.95	gi|75431521|sp|Q5E312.1|LEPA_VIBF1	RecName: Full=Elongation factor 4; Short=EF-4; AltName: Full=Ribosomal back-translocase LepA [Vibrio fischeri ES114]	0.94	GO:0005840;GO:0043022;GO:0006184;GO:0006448;GO:0003746;GO:0045727;GO:0003924;GO:0005525;GO:0005886	312309.VF_2089	GTP-binding protein LepA	0.9447	COG0481	_	_	K03596	lepA
orf00192_1	512	gi|496852461|ref|WP_009385735.1|	2-isopropylmalate synthase [Vibrio sp. N418]	0.86	gi|254808543|sp|B7VIF2.1|LEU1_VIBSL	RecName: Full=2-isopropylmalate synthase; AltName: Full=Alpha-IPM synthase; AltName: Full=Alpha-isopropylmalate synthase [Vibrio splendidus LGP32]	0.86	GO:0009099;GO:0009098;GO:0006090;GO:0003852;GO:0009097	575788.VS_0380	2-isopropylmalate synthase; Catalyzes the condensation of the acetyl group of acetyl-CoA wit [...]	0.8605	COG0119	_	_	K01649	leuA
orf00078_1	165	gi|491499347|ref|WP_005357046.1|	LexA repressor [Aeromonas LexA repressor [Aeromonas diversa 2478-85]	0.86	gi|134039204|sp|Q44069.2|LEXA_AERHH	RecName: Full=LexA repressor [Aeromonas hydrophila subsp. hydrophila ATCC 7966]	0.85	_	205914.HS_0386	LexA repressor; Represses a number of genes involved in the response to DNA damage (SOS resp [...]	0.8385	COG1974	_	_	K01356	lexA
orf00263_1	264	gi|497287977|ref|WP_009602194.1|	prolipoprotein diacylglyceryl transferase [Vibrio caribbenthicus]	0.81	gi|46576683|sp|O87077.1|LGT_VIBCH	RecName: Full=Prolipoprotein diacylglyceryl transferase [Vibrio cholerae O1 biovar El Tor str. LGT_VIBC3 RecName: Full=Prolipoprotei	0.79	_	243277.VC0674	prolipoprotein diacylglyceryl transferase; Transfers the N-acyl diglyceride group on what wi [...]	0.786	COG0682	_	_	K13292	lgt, umpA
orf00656_1	272	gi|654932089|ref|WP_028382451.1|	prolipoprotein diacylglyceryl transferase [Legionella cherrii]	0.75	gi|166990817|sp|A6UYE4.1|LGT_PSEA7	RecName: Full=Prolipoprotein diacylglyceryl transferase [Pseudomonas aeruginosa PA7]	0.76	GO:0016020;GO:0044260;GO:0016757;GO:0019538	381754.PSPA7_0434	prolipoprotein diacylglyceryl transferase; Transfers the N-acyl diglyceride group on what wi [...]	0.7579	COG0682	_	_	K13292	lgt, umpA
orf01052_1	324	gi|493937365|ref|WP_006881650.1|	lipoyl synthase [Vibrio lipoyl synthase [Vibrio brasiliensis LMG 20546]	0.89	gi|226781784|sp|B6EIF3.1|LIPA_ALISL	RecName: Full=Lipoyl synthase; AltName: Full=Lip-syn; Short=LS; AltName: Full=Lipoate synthase; AltName: Full=Lipoic acid synthase; AltName: Full=Sulfur insertion	0.86	_	575788.VS_0707	lipoyl synthase; Catalyzes the radical-mediated insertion of two sulfur atoms into the C-6 a [...]	0.8816	COG0320	_	_	K03644	lipA
orf01051_1	212	gi|406967190|gb|EKD92339.1|	lipoate-protein ligase B [uncultured bacterium]	0.76	gi|122300733|sp|Q087L4.1|LIPB_SHEFN	RecName: Full=Octanoyltransferase; AltName: Full=Lipoate-protein ligase B; AltName: Full=Lipoyl/octanoyl transferase; AltName: Full=Octanoyl-[acyl-carrier-protein]	0.79	GO:0044238;GO:0044237;GO:0016747;GO:0071704	318167.Sfri_0693	lipoyltransferase; Catalyzes the transfer of endogenously produced octanoic acid from octano [...]	0.7895	COG0321	_	_	K03801	lipB
orf01040_1	512	gi|666623767|emb|CDH03637.1|	apolipoprotein N-acyltransferase, copper homeostasis protein, inner membrane [Xenorhabdus bovienii str. feltiae Moldova]	0.61	gi|46576705|sp|Q7MN04.1|LNT_VIBVY	RecName: Full=Apolipoprotein N-acyltransferase; Short=ALP N-acyltransferase [Vibrio vulnificus YJ016]	0.7	_	_	_	_	_	_	_	K03820	lnt
orf00927_1	209	gi|577066919|gb|EUD03715.1|	outer membrane lipoprotein carrier protein LolA [Providencia alcalifaciens RIMD 1656011]	0.6	gi|189028552|sp|B0UU06.1|LOLA_HISS2	RecName: Full=Outer-membrane lipoprotein carrier protein; Flags: Precursor [Haemophilus somnus 2336]	0.57	_	_	_	_	_	_	_	K03634	lolA
orf00984_1	780	gi|491440469|ref|WP_005298261.1|	peptidase [Photobacterium ATP-dependent protease La Type I [Photobacterium damselae subsp. damselae CIP 102761]	0.92	gi|29611938|sp|P74956.2|LON_VIBPA	RecName: Full=Lon protease; AltName: Full=ATP-dependent protease La [Vibrio parahaemolyticus RIMD 2210633]	0.92	GO:0004252;GO:0033554;GO:0005524;GO:0005737;GO:0006200;GO:0043565;GO:0004176;GO:0006515;GO:0006510	298386.PBPRA2635	putative ATP-dependent protease LA	0.9191	COG0466	_	_	K01338	lon
orf00738_1	549	gi|647524559|ref|WP_025818343.1|	ATP-dependent protease [Vibrio parahaemolyticus]	0.59	gi|9910770|sp|P75867.1|LONH_ECOLI	RecName: Full=Putative Lon protease homolog; AltName: Full=ATP-dependent protease La homolog [Escherichia coli K-12]	0.66	_	_	_	_	_	_	_	K04770	lonH
orf01260_1	251	gi|515521237|ref|WP_016954491.1|	lipopolysaccharide ABC transporter ATP-binding protein [Catenovulum agarivorans]	0.85	gi|1176170|sp|P45073.1|LPTB_HAEIN	RecName: Full=Lipopolysaccharide export system ATP-binding protein LptB [Haemophilus influenzae Rd KW20]	0.84	GO:0005524;GO:0006200;GO:0016887	380703.AHA_3924	ABC transporter, ATP-binding protein	0.8481	COG1137	_	_	K06861	lptB
orf00181_1	851	gi|595579355|emb|CDN99843.1|	LPS-assembly protein LptD [Photobacterium phosphoreum ANT220]	0.57	gi|81400223|sp|Q6LV38.1|LPTD_PHOPR	RecName: Full=LPS-assembly protein LptD; Flags: Precursor [Photobacterium profundum]	0.57	_	_	_	_	_	_	_	K04744	lptD, imp, ostA
orf01044_1	168	gi|497286588|ref|WP_009600805.1|	luciferase [Vibrio rare lipoprotein B precursor [Vibrio caribbenthicus ATCC BAA-2122]	0.53	_	_	_	_	_	_	_	_	_	_	K03643	lptE, rlpB
orf00226_1	719	gi|655480585|ref|WP_028862425.1|	lipopolysaccharide ABC transporter permease [Psychromonas aquimarina]	0.53	_	_	_	_	_	_	_	_	_	_	K07091	lptF
orf01083_1	264	gi|647628233|ref|WP_025901299.1|	MULTISPECIES: UDP-N-acetylglucosamine acyltransferase [Tatumella]	0.69	gi|122945376|sp|Q0I4M4.1|LPXA_HISS1	RecName: Full=Acyl-[acyl-carrier-protein]	0.69	_	_	_	_	_	_	_	K00677	lpxA
orf01082_1	386	gi|655485891|ref|WP_028867469.1|	lipid-A-disaccharide synthase [Psychromonas arctica]	0.67	gi|166232029|sp|A7MY02.1|LPXB_VIBCB	RecName: Full=Lipid-A-disaccharide synthase [Vibrio campbellii ATCC BAA-1116]	0.67	GO:0016740	_	_	_	_	_	_	K00748	lpxB
orf01218_1	303	gi|46914739|emb|CAG21516.1|	putative UDP-3-O-3-hydroxymyristoyl N-acetylglucosamine deacetylase [Photobacterium profundum SS9]	0.79	gi|73920895|sp|Q6LMG1.2|LPXC_PHOPR	RecName: Full=UDP-3-O-[3-hydroxymyristoyl]	0.79	GO:0006807;GO:0008759;GO:0009245	298386.PBPRA3210	UDP-3-O-[3-hydroxymyristoyl] N-acetylglucosamine deacetylase; Involved in the biosynthesis o [...]	0.7931	COG0774	_	_	K02535	lpxC
orf01085_1	347	gi|491684277|ref|WP_005540415.1|	UDP-3-O-(3-hydroxymyristoyl) glucosamine N-acyltransferase [Aggregatibacter UDP-3-O-3-hydroxymyristoyl glucosa	0.67	gi|119371957|sp|Q3IIY4.1|LPXD_PSEHT	RecName: Full=UDP-3-O-acylglucosamine N-acyltransferase [Pseudoalteromonas haloplanktis TAC125]	0.64	_	_	_	_	_	_	_	K02536	lpxD
orf00505_1	250	gi|498245509|ref|WP_010559665.1|	UDP-2,3-diacylglucosamine hydrolase [Pseudoalteromonas spongiae]	0.67	gi|81609634|sp|Q65V94.1|LPXH_MANSM	RecName: Full=UDP-2,3-diacylglucosamine hydrolase; AltName: Full=UDP-2,3-diacylglucosamine diphosphatase [Mannheimia succiniciproducens MBEL55E]	0.65	_	_	_	_	_	_	_	K03269	lpxH
orf00592_1	272	gi|515576318|ref|WP_017009084.1|	tetraacyldisaccharide 4'-kinase [Enterovibrio calviensis]	0.66	gi|254810204|sp|B7VH37.1|LPXK_VIBSL	RecName: Full=Tetraacyldisaccharide 4'-kinase; AltName: Full=Lipid A 4'-kinase [Vibrio splendidus LGP32]	0.66	_	_	_	_	_	_	_	K00912	lpxK
orf01118_1	301	gi|491515138|ref|WP_005372771.1|	dipeptidase [Photobacterium beta-hydroxylase [Photobacterium angustum S14]	0.77	_	_	_	_	_	_	_	_	_	_	K12979	lpxO
orf00929_1	161	gi|491506138|ref|WP_005363787.1|	leucine-responsive transcriptional regulator [Aeromonas diversa]	0.9	gi|82592967|sp|P0ACJ2.2|LRP_ECO57	RecName: Full=Leucine-responsive regulatory protein [Escherichia coli LRP_ECOL6 RecName: Full=Leucine-responsive regulatory protein	0.89	GO:0005667;GO:0006355;GO:0043565;GO:0045449;GO:0003700	382245.ASA_2439	leucine-responsive transcriptional regulator	0.8994	COG1522	_	_	K03719	lrp
orf00271_1	167	gi|571197518|emb|CDL20208.1|	Lipoprotein signal peptidase [Klebsiella pneumoniae IS53]	0.73	gi|166232869|sp|A6T4G1.1|LSPA_KLEP7	RecName: Full=Lipoprotein signal peptidase; AltName: Full=Prolipoprotein signal peptidase; AltName: Full=Signal peptidase II; Short=SPase II [Klebsiella pneumoniae	0.72	GO:0016020;GO:0008233	_	_	_	_	_	_	K03101	lspA
orf00952_1	460	gi|498006530|ref|WP_010320686.1|	ATPase AAA [Vibrio ordalii]	0.73	gi|50401016|sp|Q87MX7.1|LUXO_VIBPA	RecName: Full=Regulatory protein LuxO [Vibrio parahaemolyticus RIMD 2210633]	0.72	_	_	_	_	_	_	_	K10912	luxO
orf00817_1	116	gi|495189067|ref|WP_007913857.1|	amino acid transporter [Ktedonobacter racemifer]	0.66	gi|57012592|sp|Q7N183.1|ARGO_PHOLL	RecName: Full=Arginine exporter protein ArgO [Photorhabdus luminescens subsp. laumondii TTO1]	0.56	GO:0016020	_	_	_	_	_	_	K06895	lysE, argO
orf00509_1	209	gi|499537063|ref|WP_011217846.1|	membrane protein [Photobacterium profundum]	0.84	gi|2506648|sp|P25743.2|YCHE_ECOLI	RecName: Full=UPF0056 membrane protein YhcE [Escherichia coli K-12]	0.78	GO:0016021	298386.PBPRA1102	hypothetical protein	0.8365	COG2095	_	_	K05595	marC
orf01403_1	182	gi|490540055|ref|WP_004405194.1|	membrane protein [Vibrio antibiotic transporter [Vibrio nigripulchritudo ATCC 27043]	0.91	gi|54040373|sp|P67144.1|YHGN_ECO57	RecName: Full=UPF0056 inner membrane protein YhgN [Escherichia coli O157:H7]	0.83	GO:0016021	298386.PBPRA0150	hypothetical protein	0.9222	COG2095	_	_	K05595	marC
orf00923_1	195	gi|503512362|ref|WP_013746893.1|	methionyl-tRNA synthetase [Gallibacterium anatis]	0.83	gi|254782867|sp|B8F3E3.1|SYM_HAEPS	RecName: Full=Methionine--tRNA ligase; AltName: Full=Methionyl-tRNA synthetase; Short=MetRS [Haemophilus parasuis SH0165]	0.82	GO:0006555;GO:0046872;GO:0005524;GO:0006431;GO:0004825;GO:0000049;GO:0005737	_	_	_	_	_	_	K01874	MARS, metG
orf00924_1	486	gi|497287616|ref|WP_009601833.1|	methionyl-tRNA synthetase [Vibrio caribbenthicus]	0.72	gi|254782875|sp|B7VLW8.1|SYM_VIBSL	RecName: Full=Methionine--tRNA ligase; AltName: Full=Methionyl-tRNA synthetase; Short=MetRS [Vibrio splendidus LGP32]	0.71	GO:1901363;GO:0097159;GO:0006412;GO:0016874	314275.MADE_01984	methionyl-tRNA synthetase; Is required not only for elongation of protein synthesis but also [...]	0.7857	COG0073	_	_	K01874	MARS, metG
orf01347_1	295	gi|515592732|ref|WP_017025374.1|	5,10-methylenetetrahydrofolate reductase [Vibrio rumoiensis]	0.84	gi|6016545|sp|P71319.1|METF_PECCC	RecName: Full=5,10-methylenetetrahydrofolate reductase [Pectobacterium carotovorum subsp. carotovorum]	0.79	_	529507.PMI2932	5,10-methylenetetrahydrofolate reductase	0.8082	COG0685	_	_	K00297	metF, MTHFR
orf01349_1	95	gi|494733460|ref|WP_007469326.1|	Methionine repressor MetJ [Photobacterium sp. AK15]	0.91	gi|41017334|sp|Q87L49.1|METJ_VIBPA	RecName: Full=Met repressor; AltName: Full=Met regulon regulatory protein MetJ [Vibrio parahaemolyticus RIMD 2210633]	0.93	GO:0003677;GO:0005667;GO:0006355;GO:0045449;GO:0005737;GO:0003700;GO:0009086	216895.VV1_1362	transcriptional repressor protein MetJ; This regulatory protein, when combined with SAM (S- [...]	0.9333	COG3060	_	_	K03764	metJ
orf00586_1	1169	gi|491441036|ref|WP_005298827.1|	transcription-repair coupling factor [Photobacterium damselae]	0.71	gi|1170943|sp|P45128.1|MFD_HAEIN	RecName: Full=Transcription-repair-coupling factor; Short=TRCF [Haemophilus influenzae Rd KW20]	0.75	_	_	_	_	_	_	_	K03723	mfd
orf00325_1	504	gi|652584418|ref|WP_026973146.1|	sugar ABC transporter ATP-binding protein [Aliagarivorans marinus]	0.87	gi|118572796|sp|Q6LG59.2|MGLA2_PHOPR	RecName: Full=Galactose/methyl galactoside import ATP-binding protein MglA 2 [Photobacterium profundum]	0.86	_	393305.YE2814	galactose/methyl galaxtoside transporter ATP-binding protein	0.858	COG1129	_	_	K10542	mglA
orf00326_1	344	gi|655487262|ref|WP_028868805.1|	beta-methylgalactoside transporter permease [Psychromonas arctica]	0.81	gi|127066|sp|P23200.1|MGLC_ECOLI	RecName: Full=Galactoside transport system permease protein MglC [Escherichia coli K-12]	0.78	GO:0006810;GO:0016021;GO:0005886;GO:0005215	243277.VC1328	beta-methylgalactoside transporter inner membrane component	0.7939	COG4211	_	_	K10541	mglC
orf00140_1	306	gi|499514050|ref|WP_011200690.1|	tRNA delta(2)-isopentenylpyrophosphate transferase [Mannheimia tRNA delta(2)-isopentenylpyrophosphate transferase [Ma	0.79	gi|61214027|sp|Q65SD6.1|MIAA_MANSM	RecName: Full=tRNA dimethylallyltransferase; AltName: Full=Dimethylallyl diphosphate:tRNA dimethylallyltransferase; Short=DMAPP:tRNA dimethylallyltransferase; Short	0.79	GO:0005524;GO:0052381;GO:0008033	221988.MS1517	tRNA delta(2)-isopentenylpyrophosphate transferase; Catalyzes the transfer of a dimethylally [...]	0.7929	COG0324	_	_	K00791	miaA, TRIT1
orf01036_1	351	gi|648244735|ref|WP_026025884.1|	(dimethylallyl)adenosine tRNA methylthiotransferase [Vibrio rumoiensis]	0.91	gi|81449180|sp|Q8DFE8.1|MIAB_VIBVU	RecName: Full=tRNA-2-methylthio-N(6)-dimethylallyladenosine synthase; AltName: Full=(Dimethylallyl)adenosine tRNA methylthiotransferase MiaB; AltName: Full=tRNA-i(6	0.89	_	575788.VS_0724	hypothetical protein	0.9015	COG0621	_	_	K06168	miaB
orf00551_1	259	gi|498245508|ref|WP_010559664.1|	tRNA-(ms[2]	0.81	gi|585485|sp|Q08015.1|MIAE_SALTY	RecName: Full=tRNA-(ms[2]	0.73	_	150340.VEA_003885	tRNA-(ms[2]io[6]A)-hydroxylase	0.7863	COG4445	_	_	K06169	miaE
orf00492_1	234	gi|565850286|ref|WP_023932969.1|	septum site-determining protein MinC [Photobacterium leiognathi]	0.72	gi|238691993|sp|B2VJ44.1|MINC_ERWT9	RecName: Full=Probable septum site-determining protein MinC [Erwinia tasmaniensis]	0.67	GO:0051301;GO:0007049	_	_	_	_	_	_	K03610	minC
orf00491_1	276	gi|653001275|ref|WP_027253477.1|	cell division inhibitor MinD [Photobacterium halotolerans]	0.92	gi|84028095|sp|P0AEZ5.2|MIND_ECO57	RecName: Full=Septum site-determining protein MinD; AltName: Full=Cell division inhibitor MinD [Escherichia coli O157:H7]	0.91	GO:0005524;GO:0006200;GO:0016887;GO:0000918	243277.VC1960	septum site-determining protein MinD	0.9057	COG2894	_	_	K03609	minD
orf00490_1	86	gi|488496095|ref|WP_002539539.1|	Cell division topological specificity factor MinE [Grimontia sp. AK16]	0.92	gi|81400038|sp|Q6LT88.1|MINE_PHOPR	RecName: Full=Cell division topological specificity factor [Photobacterium profundum]	0.88	GO:0032955	298386.PBPRA1077	cell division topological specificity factor MinE; Prevents the cell division inhibition by [...]	0.8837	COG0851	_	_	K03608	minE
orf01472_1	99	gi|496276282|ref|WP_008988320.1|	sulfite reductase [Photobacterium leiognathi]	0.73	gi|14548109|sp|Q9KVY6.1|MIOC_VIBCH	RecName: Full=Protein MioC homolog [Vibrio cholerae O1 biovar El Tor str. N16961]	0.69	_	575788.VS_0001	flavodoxin	0.7614	COG0716	_	_	K06205	mioC
orf00941_1	362	gi|496196080|ref|WP_008915917.1|	tRNA-specific 2-thiouridylase MnmA [Providencia sneebia]	0.84	gi|61217310|sp|Q7MLT4.1|MNMA_VIBVY	RecName: Full=tRNA-specific 2-thiouridylase MnmA [Vibrio vulnificus YJ016]	0.82	GO:0005524;GO:0016783;GO:0006400;GO:0000049;GO:0005737	291112.PAU_01737	trna (5-methylaminomethyl-2-thiouridylate)-methyltransferase	0.8296	COG0482	_	_	K00566	mnmA, trmU, TRMU
orf01001_1	659	gi|485721840|ref|WP_001353065.1|	tRNA methyltransferase [Escherichia coli]	0.53	gi|38503314|sp|Q87MN6.1|MNMC_VIBPA	RecName: Full=tRNA 5-methylaminomethyl-2-thiouridine biosynthesis bifunctional protein MnmC; Short=tRNA mnm(5)s(2)U biosynthesis bifunctional protein; Includes: Rec	0.57	_	_	_	_	_	_	_	K15461	mnmC
orf01474_1	450	gi|516417898|ref|WP_017807296.1|	tRNA modification GTPase TrmE [Avibacterium paragallinarum]	0.79	gi|122945114|sp|Q0I0Z2.1|MNME_HISS1	RecName: Full=tRNA modification GTPase MnmE [Haemophilus somnus 129PT]	0.78	_	205914.HS_0132	tRNA modification GTPase TrmE; Exhibits a very high intrinsic GTPase hydrolysis rate. Involv [...]	0.7773	COG0486	_	_	K03650	mnmE, trmE, MSS1
orf00465_1	220	gi|406972674|gb|EKD96374.1|	hypothetical protein ACD_24C00076G0003 [uncultured bacterium]	0.69	gi|123603148|sp|Q3K692.1|3MGH_PSEPF	RecName: Full=Putative 3-methyladenine DNA glycosylase [Pseudomonas fluorescens Pf0-1]	0.61	GO:0008152;GO:0016787;GO:0006974	_	_	_	_	_	_	K03652	MPG
orf00165_1	460	gi|639387134|ref|WP_024608801.1|	UDP-N-acetylmuramate:L-alanyl-gamma-D-glutamyl-meso-diaminopimelate ligase [Pseudoalteromonas haloplanktis]	0.71	gi|3219995|sp|P37773.3|MPL_ECOLI	RecName: Full=UDP-N-acetylmuramate:L-alanyl-gamma-D-glutamyl-meso-diaminopimelate ligase; AltName: Full=Murein peptide ligase [Escherichia coli K-12]	0.73	_	_	_	_	_	_	_	K02558	mpl
orf01234_1	322	gi|654555705|ref|WP_028023099.1|	16S rRNA methyltransferase [Enterovibrio calviensis]	0.78	gi|263446678|sp|B6ELI3.1|RSMH_ALISL	RecName: Full=Ribosomal RNA small subunit methyltransferase H; AltName: Full=16S rRNA m(4)C1402 methyltransferase; AltName: Full=rRNA (cytosine-N(4)-)-methyltransf	0.78	GO:0008168;GO:0032259;GO:0006364	388396.VFMJ11_2321	S-adenosyl-methyltransferase MraW; Exhibits S-adenosyl-L-methionine-dependent methyltransfer [...]	0.771	COG0275	_	_	K03438	mraW, rsmH
orf01228_1	360	gi|491439777|ref|WP_005297570.1|	phospho-N-acetylmuramoyl-pentapeptide-transferase [Photobacterium phospho-N-acetylmuramoyl-pentapeptide-transferase [Photobacter	0.89	gi|61214124|sp|Q6LMF3.1|MRAY_PHOPR	RecName: Full=Phospho-N-acetylmuramoyl-pentapeptide-transferase; AltName: Full=UDP-MurNAc-pentapeptide phosphotransferase [Photobacterium profundum]	0.88	GO:0051992;GO:0008360;GO:0008963;GO:0009252;GO:0051301;GO:0016021;GO:0005886;GO:0007049;GO:0006629	298386.PBPRA3218	phospho-N-acetylmuramoyl-pentapeptide- transferase; First step of the lipid cycle reactions [...]	0.8806	COG0472	_	_	K01000	mraY
orf01343_1	779	gi|446591403|ref|WP_000668749.1|	penicillin-binding protein 1a [Vibrio mimicus]	0.74	gi|14548181|sp|Q9KNU5.2|PBPA_VIBCH	RecName: Full=Penicillin-binding protein 1A; Short=PBP-1a; Short=PBP1a; Includes: RecName: Full=Penicillin-insensitive transglycosylase; AltName: Full=Peptidoglycan	0.72	_	_	_	_	_	_	_	K05366	mrcA
orf00886_1	763	gi|496276665|ref|WP_008988703.1|	peptidase [Photobacterium penicillin-binding protein 1B [Photobacterium leiognathi subsp. mandapamensis svers.1.1.]	0.73	gi|13124420|sp|Q9KUC0.1|PBPB_VIBCH	RecName: Full=Penicillin-binding protein 1B; Short=PBP-1b; Short=PBP1b; AltName: Full=Murein polymerase; Includes: RecName: Full=Penicillin-insensitive transglycosy	0.69	_	_	_	_	_	_	_	K05365	mrcB
orf01048_1	1009	gi|493694129|ref|WP_006644010.1|	penicillin-binding protein [Photobacterium sp. SKA34]	0.7	gi|78101783|sp|P0ABG8.1|RODA_ECO57	RecName: Full=Rod shape-determining protein RodA [Escherichia coli O157:H7]	0.84	_	_	_	_	_	_	_	K05515	mrdA
orf01273_1	347	gi|499539045|ref|WP_011219828.1|	rod shape-determining protein Mbl [Photobacterium profundum]	0.98	gi|76363877|sp|P0A9X4.1|MREB_ECOLI	RecName: Full=Rod shape-determining protein MreB [Escherichia coli K-12]	0.97	GO:0000902	298386.PBPRA3270	rod shape-determining protein MreB	0.9769	COG1077	_	_	K03569	mreB
orf01272_1	273	gi|653001526|ref|WP_027253727.1|	rod shape-determining protein MreC [Photobacterium halotolerans]	0.64	_	_	_	_	_	_	_	_	_	_	K03570	mreC
orf01271_1	164	gi|495167181|ref|WP_007891978.1|	rod shape-determining protein MreD [Pantoea sp. GM01]	0.63	gi|78100391|sp|P0ABH6.1|MRED_ECO57	RecName: Full=Rod shape-determining protein MreD [Escherichia coli O157:H7]	0.62	_	_	_	_	_	_	_	K03571	mreD
orf00922_1	363	gi|491440683|ref|WP_005298475.1|	sodium:proton antiporter [Photobacterium damselae]	0.67	gi|12230999|sp|P45135.2|MRP_HAEIN	RecName: Full=Protein mrp homolog [Haemophilus influenzae Rd KW20]	0.63	_	342610.Patl_1898	MRP family ATP-binding protein	0.7597	COG0489	_	_	K03593	mrp
orf00591_1	582	gi|515591710|ref|WP_017024359.1|	ATP-binding protein [Vibrio rumoiensis]	0.7	gi|67468765|sp|Q7N6C6.1|MSBA_PHOLL	RecName: Full=Lipid A export ATP-binding/permease protein MsbA [Photorhabdus luminescens subsp. laumondii TTO1]	0.69	_	_	_	_	_	_	_	K11085	msbA
orf00374_1	417	gi|493695508|ref|WP_006645371.1|	hypothetical protein [Photobacterium sp. SKA34]	0.85	gi|77416742|sp|P0AAT4.1|YBDG_ECOLI	RecName: Full=Miniconductance mechanosensitive channel YbdG [Escherichia coli K-12]	0.65	GO:0016020;GO:0055085	_	_	_	_	_	_	K16053	mscM
orf01178_1	280	gi|491513737|ref|WP_005371370.1|	mechanosensitive ion channel protein [Photobacterium angustum]	0.69	gi|83288341|sp|P0C0S2.1|MSCS_ECO57	RecName: Full=Small-conductance mechanosensitive channel [Escherichia coli MSCS_ECOLI RecName: Full=Small-conductance mechanosensit	0.68	_	_	_	_	_	_	_	K03442	mscS
orf01431_1	313	gi|491444364|ref|WP_005302152.1|	methionyl-tRNA formyltransferase [Photobacterium damselae]	0.69	gi|73919412|sp|Q6LLJ2.1|FMT_PHOPR	RecName: Full=Methionyl-tRNA formyltransferase [Photobacterium profundum]	0.68	_	_	_	_	_	_	_	K00604	MTFMT, fmt
orf00237_1	221	gi|545091818|ref|WP_021461181.1|	5'-methylthioadenosine/S-adenosylhomocysteine nucleosidase [Gallibacterium anatis]	0.71	gi|81609469|sp|Q65SB6.1|MTNN_MANSM	RecName: Full=5'-methylthioadenosine/S-adenosylhomocysteine nucleosidase; Short=MTA/SAH nucleosidase; Short=MTAN; AltName: Full=5'-methylthioadenosine nucleosidase;	0.67	_	_	_	_	_	_	_	K01243	mtnN, mtn, pfs
orf01252_1	418	gi|636575240|gb|KDM92765.1|	UDP-N-acetylglucosamine 1-carboxyvinyltransferase [Photobacterium halotolerans]	0.85	gi|167017274|sp|A8GK08.1|MURA_SERP5	RecName: Full=UDP-N-acetylglucosamine 1-carboxyvinyltransferase; AltName: Full=Enoylpyruvate transferase; AltName: Full=UDP-N-acetylglucosamine enolpyruvyl transfe	0.84	_	413502.Ctu_03890	UDP-N-acetylglucosamine1- carboxyvinyltransferase	0.8417	COG0766	_	_	K00790	murA
orf00102_1	267	gi|491643693|ref|WP_005501220.1|	UDP-N-acetylenolpyruvoylglucosamine reductase [Grimontia hollisae]	0.64	gi|71648713|sp|Q5E225.1|MURB_VIBF1	RecName: Full=UDP-N-acetylenolpyruvoylglucosamine reductase; AltName: Full=UDP-N-acetylmuramate dehydrogenase [Vibrio fischeri ES114]	0.63	GO:0044763;GO:0003824	_	_	_	_	_	_	K00075	murB
orf01222_1	476	gi|653846628|ref|WP_027696338.1|	UDP-N-acetylmuramate--alanine ligase [Vibrio litoralis]	0.8	gi|20532180|sp|Q9KPG8.2|MURC_VIBCH	RecName: Full=UDP-N-acetylmuramate--L-alanine ligase; AltName: Full=UDP-N-acetylmuramoyl-L-alanine synthetase [Vibrio cholerae O1 biovar El Tor str. N16961]	0.78	_	150340.VEA_004489	UDP-N-acetylmuramate--alanine ligase	0.7857	COG0773	_	_	K01924	murC
orf01226_1	100	gi|504312274|ref|WP_014499376.1|	UDP-N-acetylmuramoyl-L-alanyl-D-glutamate synthetase [Buchnera UDP-N-acetylmuramoylalanine--D-glutamate ligase [Buchnera	0.63	gi|254766040|sp|B8D916.1|MURD_BUCA5	RecName: Full=UDP-N-acetylmuramoylalanine--D-glutamate ligase; AltName: Full=D-glutamic acid-adding enzyme; AltName: Full=UDP-N-acetylmuramoyl-L-alanyl-D-glutamate	0.6	GO:0044763	_	_	_	_	_	_	K01925	murD
orf01227_1	219	gi|667811109|gb|KFA99926.1|	UDP-N-acetylmuramoyl-L-alanyl-D-glutamate synthetase [Vibrio sp. ER1A]	0.64	gi|62900655|sp|Q5E2P8.2|MURD_VIBF1	RecName: Full=UDP-N-acetylmuramoylalanine--D-glutamate ligase; AltName: Full=D-glutamic acid-adding enzyme; AltName: Full=UDP-N-acetylmuramoyl-L-alanyl-D-glutamate	0.62	GO:0044763	_	_	_	_	_	_	K01925	murD
orf01231_1	502	gi|499581853|ref|WP_011262636.1|	UDP-N-acetylmuramoylalanyl-D-glutamate--2,6-diaminopimelate ligase [Aliivibrio fischeri]	0.67	gi|21362683|sp|Q8X9Z2.3|MURE_ECO57	RecName: Full=UDP-N-acetylmuramoyl-L-alanyl-D-glutamate--2,6-diaminopimelate ligase; AltName: Full=Meso-A2pm-adding enzyme; AltName: Full=Meso-diaminopimelate-addin	0.65	GO:0044763;GO:0016874	_	_	_	_	_	_	K01928	murE
orf01229_1	412	gi|595581514|emb|CDN97496.1|	UDP-N-acetylmuramoyl-tripeptide:D-alanyl-D-alanine ligase [Photobacterium phosphoreum ANT220]	0.61	gi|11133476|sp|P57315.1|MURF_BUCAI	RecName: Full=UDP-N-acetylmuramoyl-tripeptide--D-alanyl-D-alanine ligase; AltName: Full=D-alanyl-D-alanine-adding enzyme; AltName: Full=UDP-MurNAc-pentapeptide synt	0.57	GO:0044763	_	_	_	_	_	_	K01929	murF
orf01223_1	107	gi|499927780|ref|WP_011608514.1|	UDP-diphospho-muramoylpentapeptide beta-N- acetylglucosaminyltransferase [Histophilus somni]	0.7	gi|122945140|sp|Q0I1D3.1|MURG_HISS1	RecName: Full=UDP-N-acetylglucosamine--N-acetylmuramyl-(pentapeptide) pyrophosphoryl-undecaprenol N-acetylglucosamine transferase; AltName: Full=Undecaprenyl-PP-Mu	0.7	GO:0044763;GO:0016758;GO:0044238;GO:0044237;GO:0044710;GO:0071704	_	_	_	_	_	_	K02563	murG
orf01224_1	234	gi|491846709|ref|WP_005630354.1|	UDP-diphospho-muramoylpentapeptide beta-N- acetylglucosaminyltransferase [Haemophilus haemolyticus]	0.71	gi|32129768|sp|Q8DEL0.2|MURG_VIBVU	RecName: Full=UDP-N-acetylglucosamine--N-acetylmuramyl-(pentapeptide) pyrophosphoryl-undecaprenol N-acetylglucosamine transferase; AltName: Full=Undecaprenyl-PP-Mur	0.73	_	_	_	_	_	_	_	K02563	murG
orf00260_1	224	gi|584424589|gb|EWH09358.1|	DNA mismatch repair protein MutH [Catenovulum agarivorans DS-2]	0.71	gi|259509927|sp|C6DAE5.1|MUTH_PECCP	RecName: Full=DNA mismatch repair protein MutH; AltName: Full=Methyl-directed mismatch repair protein [Pectobacterium carotovorum subsp. carotovorum PC1]	0.67	GO:0016787;GO:0090304	_	_	_	_	_	_	K03573	mutH
orf00139_1	606	gi|491709259|ref|WP_005555937.1|	DNA mismatch repair protein MutL [Aggregatibacter actinomycetemcomitans]	0.7	gi|81825511|sp|Q65SD7.1|MUTL_MANSM	RecName: Full=DNA mismatch repair protein MutL [Mannheimia succiniciproducens MBEL55E]	0.69	_	_	_	_	_	_	_	K03572	mutL
orf01386_1	269	gi|498054330|ref|WP_010368486.1|	5-hydroxymethyluracil DNA glycosylase [Pseudoalteromonas piscicida]	0.68	gi|13431514|sp|P57910.3|FPG_PASMU	RecName: Full=Formamidopyrimidine-DNA glycosylase; Short=Fapy-DNA glycosylase; AltName: Full=DNA-(apurinic or apyrimidinic site) lyase MutM; Short=AP lyase MutM [Pas	0.67	_	_	_	_	_	_	_	K10563	mutM, fpg
orf01142_1	853	gi|515587531|ref|WP_017020213.1|	DNA mismatch repair protein MutS [Aliivibrio fischeri]	0.7	gi|238690254|sp|B5FAC8.1|MUTS_VIBFM	RecName: Full=DNA mismatch repair protein MutS [Vibrio fischeri MJ11]	0.7	GO:0003677;GO:0006974	_	_	_	_	_	_	K03555	mutS
orf01192_1	180	gi|636575155|gb|KDM92680.1|	adenine glycosylase [Photobacterium halotolerans]	0.79	gi|81637527|sp|O31584.1|YFHQ_BACSU	RecName: Full=Probable A/G-specific adenine glycosylase YfhQ [Bacillus subtilis subsp. subtilis str. 168]	0.74	_	_	_	_	_	_	_	K03575	mutY
orf00268_1	455	gi|492856014|ref|WP_006009968.1|	virulence factor [Glaciecola virulence factor [Glaciecola pallidula DSM 14239 = ACAM 615]	0.55	gi|12643461|sp|O34238.2|MURJ_VIBCH	RecName: Full=Protein MurJ homolog [Vibrio cholerae O1 biovar El Tor str. N16961]	0.54	_	_	_	_	_	_	_	K03980	mviN
orf00534_1	339	gi|494726011|ref|WP_007461877.1|	Quinolinate synthetase [Photobacterium sp. AK15]	0.85	gi|81615101|sp|Q6LP50.1|NADA_PHOPR	RecName: Full=Quinolinate synthase A [Photobacterium profundum]	0.84	GO:0008987;GO:0005737;GO:0016765;GO:0046872;GO:0051539;GO:0019804;GO:0019805;GO:0009435	298386.PBPRA2547	quinolinate synthetase; Catalyzes the condensation of iminoaspartate with dihydroxyacetone p [...]	0.8394	COG0379	_	_	K03517	nadA
orf01164_1	525	gi|494015441|ref|WP_006957799.1|	L-aspartate oxidase [Vibrio L-aspartate oxidase [Vibrio coralliilyticus ATCC BAA-450]	0.79	gi|22653875|sp|Q9KPA4.2|NADB_VIBCH	RecName: Full=L-aspartate oxidase; Short=LASPO; AltName: Full=Quinolinate synthase B [Vibrio cholerae O1 biovar El Tor str. N16961]	0.78	_	243277.VC2469	L-aspartate oxidase; Catalyzes the oxidation of L-aspartate to iminoaspartate	0.7848	COG0029	_	_	K00278	nadB
orf01211_1	299	gi|516400480|ref|WP_017789878.1|	nicotinate-nucleotide pyrophosphorylase [Vibrio vulnificus]	0.73	gi|2507263|sp|P30011.7|NADC_ECOLI	RecName: Full=Nicotinate-nucleotide pyrophosphorylase [carboxylating]	0.69	GO:0016763;GO:0019363	_	_	_	_	_	_	K00767	nadC, QPRT
orf00462_1	269	gi|492121339|ref|WP_005754324.1|	glucosamine-6-phosphate deaminase [Pasteurella multocida]	0.85	gi|31076846|sp|Q9CMF4.1|NAGB_PASMU	RecName: Full=Glucosamine-6-phosphate deaminase; AltName: Full=GlcN6P deaminase; Short=GNPDA; AltName: Full=Glucosamine-6-phosphate isomerase [Pasteurella multocida	0.85	GO:0004342;GO:0016787;GO:0006044;GO:0005975;GO:0019262	272843.PM0875	glucosamine-6-phosphate deaminase; Catalyzes the reversible isomerization-deamination of glu [...]	0.8464	COG0363	_	_	K02564	nagB, GNPDA
orf00699_1	266	gi|654551368|ref|WP_028019026.1|	N-acetylglucosamine kinase [Enterobacter cloacae]	0.61	gi|226724418|sp|B5FK86.1|NAGK_SALDC	RecName: Full=N-acetyl-D-glucosamine kinase; AltName: Full=GlcNAc kinase [Salmonella enterica subsp. enterica serovar Dublin str. CT_02021853]	0.58	GO:0005488;GO:0071704	_	_	_	_	_	_	K00884	NAGK, nagK
orf00598_1	465	gi|491614481|ref|WP_005472038.1|	asparaginyl-tRNA synthetase [Vibrio sp. 16]	0.88	gi|20139940|sp|Q9KSF9.2|SYN_VIBCH	RecName: Full=Asparagine--tRNA ligase; AltName: Full=Asparaginyl-tRNA synthetase; Short=AsnRS [Vibrio cholerae O1 biovar El Tor str. N16961]	0.88	GO:0006522;GO:0006531;GO:0005524;GO:0006421;GO:0004816;GO:0005737;GO:0003676	338187.VIBHAR_01897	asparaginyl-tRNA synthetase	0.8755	COG0017	_	_	K01893	NARS, asnS
orf00585_1	427	gi|647221210|ref|WP_025674581.1|	NADH dehydrogenase [Salinivibrio socompensis]	0.83	gi|118590|sp|P00393.2|DHNA_ECOLI	RecName: Full=NADH dehydrogenase [Escherichia coli K-12]	0.81	GO:0003954;GO:0050660;GO:0006118;GO:0055114	312309.VF_1143	respiratory NADH dehydrogenase 2/cupric reductase	0.8293	COG1252	_	_	K03885	ndh
orf00881_1	222	gi|672869047|gb|KFI11839.1|	flavin reductase [Vibrio sp. B183]	0.76	gi|6016045|sp|P46072.3|FRA1_ALIFS	RecName: Full=Major NAD(P)H-flavin oxidoreductase; AltName: Full=FRASE I [Aliivibrio fischeri]	0.7	_	312309.VF_A0113	NAD(P)H-dependent flavin reductase	0.7721	COG0778	_	_	K10679	nfnB, nfsB
orf00090_1	194	gi|636574802|gb|KDM92330.1|	amino acid ABC transporter substrate-binding protein [Photobacterium halotolerans]	0.88	gi|119370610|sp|Q0I5I6.1|NFUA_HISS1	RecName: Full=Fe/S biogenesis protein NfuA [Haemophilus somnus 129PT]	0.88	GO:0016226;GO:0005506;GO:0051604;GO:0051539	557723.HAPS_1078	putative DNA uptake protein	0.8571	COG0316;COG0694	_	_	K07400	nfuA
orf00265_1	380	gi|654556458|ref|WP_028023848.1|	pH-dependent sodium/proton antiporter [Enterovibrio calviensis]	0.75	gi|81400145|sp|Q6LUL9.1|NHAA_PHOPR	RecName: Full=Na(+)/H(+) antiporter NhaA; AltName: Full=Sodium/proton antiporter NhaA [Photobacterium profundum]	0.75	GO:0016020;GO:0055085;GO:0006814;GO:0022857	298386.PBPRA0583	pH-dependent sodium/proton antiporter; Na(+)/H(+) antiporter that extrudes sodium in exchang [...]	0.7526	COG3004	_	_	K03313	nhaA
orf01016_1	1179	gi|668702880|gb|KFB90533.1|	pyruvate-flavodoxin oxidoreductase [Serratia grimesii]	0.77	gi|1709285|sp|P52965.1|NIFJ_SYNY3	RecName: Full=Putative pyruvate-flavodoxin oxidoreductase [Synechocystis sp. PCC 6803 substr. Kazusa]	0.72	_	229193.YP_2120	putative pyruvate-flavodoxin oxidoreductase	0.7734	COG0674;COG1014;COG1013	_	_	K03737	nifJ
orf00682_1	302	gi|521062880|ref|WP_020394831.1|	hypothetical protein [Thiothrix disciformis]	0.54	gi|122277539|sp|Q04HC3.1|NNRE_OENOB	RecName: Full=NAD(P)H-hydrate epimerase; AltName: Full=NAD(P)HX epimerase [Oenococcus oeni PSU-1]	0.67	_	_	_	_	_	_	_	K17758	nnr
orf00683_1	135	gi|492167224|ref|WP_005768346.1|	carbohydrate kinase [Coxiella sugar kinase [Coxiella burnetii CbuK_Q154]	0.59	gi|81628981|sp|Q83CM5.1|NNR_COXBU	RecName: Full=Bifunctional NAD(P)H-hydrate repair enzyme Nnr; AltName: Full=Nicotinamide nucleotide repair protein; Includes: RecName: Full=ADP-dependent (S)-NAD(P)H	0.59	_	_	_	_	_	_	_	K17758	nnr
orf00381_1	150	gi|491975007|ref|WP_005700838.1|	NrdR family transcriptional regulator [Aggregatibacter aphrophilus]	0.76	gi|59799097|sp|Q65SS8.1|NRDR_MANSM	RecName: Full=Transcriptional repressor NrdR [Mannheimia succiniciproducens MBEL55E]	0.77	GO:0046872;GO:0000166;GO:0006355	634176.NT05HA_1103	transcriptional regulator NrdR	0.7584	COG1327	_	_	K07738	nrdR
orf00751_1	163	gi|493711479|ref|WP_006661110.1|	formate-dependent nitrite reductase complex subunit NrfG [Providencia alcalifaciens]	0.61	gi|417379|sp|P32711.1|NRFF_ECOLI	RecName: Full=Formate-dependent nitrite reductase complex subunit NrfF; Flags: Precursor [Escherichia coli K-12]	0.6	_	_	_	_	_	_	_	K04017	nrfF
orf00883_1	378	gi|493936667|ref|WP_006880995.1|	carboxynorspermidine decarboxylase [Vibrio brasiliensis]	0.82	gi|75350075|sp|Q56575.1|NSPC_VIBAL	RecName: Full=Carboxynorspermidine/carboxyspermidine decarboxylase; Short=CANS DC/CAS DC; Short=CANSDC/CASDC; AltName: Full=C-NSPD decarboxylase [Vibrio alginolytic	0.8	_	223926.VP1940	carboxynorspermidine decarboxylase	0.8112	COG0019	_	_	K13747	nspC
orf00955_1	210	gi|493275260|ref|WP_006233062.1|	endonuclease IV [Photobacterium Putative endonuclease III [Photobacterium profundum 3TCK]	0.86	gi|1169526|sp|P44319.1|END3_HAEIN	RecName: Full=Endonuclease III; AltName: Full=DNA-(apurinic or apyrimidinic site) lyase [Haemophilus influenzae Rd KW20]	0.83	GO:0003906;GO:0003677;GO:0046872;GO:0006284;GO:0051539;GO:0019104;GO:0000737	223926.VP2108	endonuclease III	0.8705	COG0177	_	_	K10773	NTH
orf00074_1	179	gi|515579776|ref|WP_017012515.1|	ADP-ribose diphosphatase [Enterovibrio calviensis]	0.78	gi|1176862|sp|P45799.1|NUDE_ECOLI	RecName: Full=ADP compounds hydrolase NudE [Escherichia coli K-12]	0.77	GO:0016787;GO:0008152	216895.VV1_0865	ADP-ribose diphosphatase NudE	0.7811	COG0494	_	_	K08312	nudE
orf00212_1	212	gi|652999681|ref|WP_027251917.1|	ADP-ribose pyrophosphatase [Photobacterium halotolerans]	0.71	gi|1177043|sp|P44684.1|ADPP_HAEIN	RecName: Full=ADP-ribose pyrophosphatase; AltName: Full=ADP-ribose diphosphatase; AltName: Full=ADP-ribose phosphohydrolase; Short=ASPPase; AltName: Full=Adenosine d	0.6	_	_	_	_	_	_	_	K01515	nudF
orf00261_1	173	gi|499536568|ref|WP_011217351.1|	RNA pyrophosphohydrolase [Photobacterium profundum]	0.86	gi|81697508|sp|Q6LUM5.1|RPPH_PHOPR	RecName: Full=RNA pyrophosphohydrolase; AltName: Full=(Di)nucleoside polyphosphate hydrolase [Photobacterium profundum]	0.86	GO:0046872;GO:0008152;GO:0016818	298386.PBPRA0577	dinucleoside polyphosphate hydrolase; Accelerates the degradation of transcripts by removing [...]	0.8797	COG0494	_	_	K08311	nudH
orf00289_1	497	gi|491646340|ref|WP_005503866.1|	peptidase M54 [Grimontia transcription termination protein NusA [Grimontia hollisae CIP 101886]	0.87	gi|84028773|sp|P0AFF8.1|NUSA_ECO57	RecName: Full=Transcription termination/antitermination protein NusA [Escherichia coli NUSA_ECOL6 RecName: Full=Transcription termi	0.84	GO:0003677;GO:0003723;GO:0006281;GO:0000166;GO:0005667;GO:0003700;GO:0045449;GO:0031554	150340.VEA_002608	transcription termination protein NusA	0.8727	COG0195	_	_	K02600	nusA
orf00385_1	154	gi|491590027|ref|WP_005447593.1|	MULTISPECIES: transcription antitermination protein NusB [Vibrio]	0.8	gi|166215728|sp|A7MWU1.1|NUSB_VIBCB	RecName: Full=N utilization substance protein B homolog; Short=Protein NusB [Vibrio campbellii ATCC BAA-1116]	0.8	GO:0006353;GO:0003723;GO:0006355	338187.VIBHAR_01170	transcription antitermination protein NusB; Involved in the transcription termination proces [...]	0.8	COG0781	_	_	K03625	nusB
orf00106_1	181	gi|636574463|gb|KDM91998.1|	transcription antiterminator NusG [Photobacterium halotolerans]	0.94	gi|18203205|sp|Q9KV35.3|NUSG_VIBCH	RecName: Full=Transcription termination/antitermination protein NusG [Vibrio cholerae O1 biovar El Tor str. N16961]	0.93	GO:0032784;GO:0031564	298386.PBPRA3437	transcription antitermination protein NusG; Influences transcription termination and antiter [...]	0.9389	COG0250	_	_	K02601	nusG
orf00171_1	385	gi|491443666|ref|WP_005301454.1|	GTPase CgtA [Photobacterium GTP-binding protein Obg [Photobacterium damselae subsp. damselae CIP 102761]	0.84	gi|81828872|sp|Q6LV46.1|OBG_PHOPR	RecName: Full=GTPase Obg; AltName: Full=GTP-binding protein Obg [Photobacterium profundum]	0.83	GO:0000287;GO:0006184;GO:0005525;GO:0005737;GO:0003924	298386.PBPRA0397	GTPase ObgE; An essential GTPase which binds GTP, GDP and possibly (p)ppGpp with moderate af [...]	0.8453	COG0536	_	_	K03979	obg
orf00279_1	390	gi|496733007|ref|WP_009355724.1|	membrane protein [Vibrio sp. outer membrane protein OmpU [Vibrio sp. RC586]	0.55	gi|32363315|sp|Q8DBX0.1|OMPU_VIBVU	RecName: Full=Outer membrane protein U; AltName: Full=Porin OmpU; Flags: Precursor [Vibrio vulnificus CMCP6]	0.68	_	_	_	_	_	_	_	K08720	ompU
orf01384_1	307	gi|515676581|ref|WP_017109181.1|	glycosyl transferase [Vibrio tasmaniensis]	0.66	gi|18202569|sp|Q57336.1|Y261_HAEIN	RecName: Full=Putative glycosyltransferase HI_0261 [Haemophilus influenzae Rd KW20]	0.6	_	_	_	_	_	_	_	K12982	opsX
orf01337_1	165	gi|506360077|ref|WP_015879796.1|	anthranilate synthase subunit II [Tolumonas auensis]	0.73	gi|6226721|sp|Q08654.2|TRPGD_THEMA	RecName: Full=Bifunctional protein TrpGD; Includes: RecName: Full=Anthranilate synthase component 2; Short=AS; Short=ASII; AltName: Full=Anthranilate synthase, glut	0.72	GO:0008152	_	_	_	_	_	_	K01664	pabA
orf00578_1	465	gi|550358468|ref|WP_022613005.1|	Para-aminobenzoate synthase component 1 [Vibrio nigripulchritudo]	0.69	gi|129528|sp|P05041.1|PABB_ECOLI	RecName: Full=Aminodeoxychorismate synthase component 1; Short=ADC synthase; Short=ADCS; AltName: Full=4-amino-4-deoxychorismate synthase component 1 [Escherichia col	0.66	GO:0016740	_	_	_	_	_	_	K01665	pabB
orf00907_1	264	gi|491782275|ref|WP_005595968.1|	4-amino-4-deoxychorismate lyase [Vibrio scophthalmi]	0.62	gi|14548182|sp|Q9KQI0.2|PABC_VIBCH	RecName: Full=Aminodeoxychorismate lyase; AltName: Full=4-amino-4-deoxychorismate lyase; Short=ADC lyase; Short=ADCL [Vibrio cholerae O1 biovar El Tor str. N16961]	0.6	_	_	_	_	_	_	_	K02619	pabC
orf00532_1	172	gi|595580360|emb|CDN99197.1|	peptidoglycan-associated outer membrane lipoprotein [Photobacterium phosphoreum ANT220]	0.69	gi|71159616|sp|P0A913.1|PAL_ECO57	RecName: Full=Peptidoglycan-associated lipoprotein; Flags: Precursor [Escherichia coli O157:H7]	0.62	GO:0016020	_	_	_	_	_	_	K03640	pal
orf01199_1	283	gi|501526382|ref|WP_012532890.1|	pantoate--beta-alanine ligase [Aliivibrio fischeri]	0.7	gi|226700771|sp|B5FB06.1|PANC_VIBFM	RecName: Full=Pantothenate synthetase; Short=PS; AltName: Full=Pantoate--beta-alanine ligase; AltName: Full=Pantoate-activating enzyme [Vibrio fischeri MJ11]	0.7	GO:0003824	_	_	_	_	_	_	K01918	panC
orf01469_1	263	gi|497530017|ref|WP_009844215.1|	cobyric acid synthase CobQ [Vibrio sp. AND4]	0.89	gi|60416274|sp|P0A149.1|Y002_PSEPK	RecName: Full=Uncharacterized protein PP_0002 [Pseudomonas putida KT2440]	0.81	GO:0016787;GO:0008152	150340.VEA_002021	ParA family protein	0.8849	COG1192	_	_	K03496	parA, soj
orf01468_1	290	gi|565851350|ref|WP_023933996.1|	parB family protein [Photobacterium leiognathi]	0.7	gi|12230456|sp|Q9KNG7.1|PARB_VIBCH	RecName: Full=Probable chromosome-partitioning protein ParB [Vibrio cholerae O1 biovar El Tor str. N16961]	0.68	_	_	_	_	_	_	_	K03497	parB, spo0J
orf00216_1	748	gi|516225403|ref|WP_017629366.1|	DNA topoisomerase IV subunit A [Vibrio sp. 624788]	0.8	gi|84028840|sp|P0AFI3.1|PARC_ECO57	RecName: Full=DNA topoisomerase 4 subunit A; AltName: Full=Topoisomerase IV subunit A [Escherichia coli O157:H7]	0.78	_	575788.VS_0424	DNA topoisomerase IV subunit A	0.8	COG0188	_	_	K02621	parC
orf00215_1	634	gi|499581866|ref|WP_011262649.1|	DNA topoisomerase IV subunit B [Aliivibrio fischeri]	0.84	gi|61229760|sp|P0A2I5.1|PARE_SALTY	RecName: Full=DNA topoisomerase 4 subunit B; AltName: Full=Topoisomerase IV subunit B [Salmonella enterica subsp. enterica serovar Typhimurium str. 61229761	0.82	GO:0000287;GO:0003677;GO:0005524;GO:0007059;GO:0003918;GO:0006200;GO:0005694;GO:0006265	312309.VF_2228	DNA topoisomerase IV subunit B	0.8412	COG0187	_	_	K02622	parE
orf00409_1	430	gi|493273062|ref|WP_006230875.1|	adenine permease [Photobacterium profundum]	0.88	gi|2506725|sp|P31466.2|ADEP_ECOLI	RecName: Full=Adenine permease AdeP [Escherichia coli K-12]	0.73	GO:0016020;GO:0055085;GO:0005215	298386.PBPRA0835	putative xanthine/uracil permease family protein	0.8829	COG2252	_	_	K06901	pbuG
orf00676_1	531	gi|632136379|gb|KDA53207.1|	membrane protein [Thermoanaerobaculum aquaticum]	0.6	_	_	_	_	_	_	_	_	_	_	K06901	pbuG
orf01197_1	437	gi|654555652|ref|WP_028023046.1|	poly(A) polymerase [Enterovibrio calviensis]	0.77	gi|115311614|sp|Q8ZRQ8.2|PCNB_SALTY	RecName: Full=Poly(A) polymerase I; Short=PAP I [Salmonella enterica subsp. enterica serovar Typhimurium str. LT2]	0.71	GO:0006397;GO:0000166;GO:0016779;GO:0043631	312309.VF_2166	poly(A) polymerase I	0.7633	COG0617	_	_	K00970	pcnB
orf01430_1	171	gi|518777805|ref|WP_019935094.1|	peptide deformylase [Oceanimonas smirnovii]	0.8	gi|17432954|sp|Q9KVU3.1|DEF1_VIBCH	RecName: Full=Peptide deformylase 1; Short=PDF 1; AltName: Full=Polypeptide deformylase 1 [Vibrio cholerae O1 biovar El Tor str. N16961]	0.79	GO:0006807;GO:0042586;GO:0005506;GO:0006412	243277.VC0046	peptide deformylase; Removes the formyl group from the N-terminal Met of newly synthesized p [...]	0.7927	COG0242	_	_	K01462	PDF, def
orf00178_1	326	gi|505277494|ref|WP_015464596.1|	4-hydroxythreonine-4-phosphate dehydrogenase [Psychromonas sp. CNPT3]	0.75	gi|123587685|sp|Q3IFD2.1|PDXA_PSEHT	RecName: Full=4-hydroxythreonine-4-phosphate dehydrogenase; AltName: Full=4-(phosphohydroxy)-L-threonine dehydrogenase	0.71	GO:0072525;GO:0044763;GO:0016616;GO:1901617;GO:0044711;GO:0046914;GO:0019438	_	_	_	_	_	_	K00097	pdxA
orf01000_1	383	gi|491649298|ref|WP_005506567.1|	erythronate-4-phosphate dehydrogenase [Grimontia hollisae]	0.58	gi|254781451|sp|B4EZF9.1|PDXB_PROMH	RecName: Full=Erythronate-4-phosphate dehydrogenase [Proteus mirabilis HI4320]	0.61	_	_	_	_	_	_	_	K03473	pdxB
orf01156_1	240	gi|495356781|ref|WP_008081502.1|	pyridoxine 5'-phosphate synthase [Vibrio sinaloensis]	0.74	gi|32129842|sp|Q87LP2.1|PDXJ_VIBPA	RecName: Full=Pyridoxine 5'-phosphate synthase; Short=PNP synthase [Vibrio parahaemolyticus RIMD 2210633]	0.74	_	_	_	_	_	_	_	K03474	pdxJ
orf00362_1	430	gi|636574396|gb|KDM91932.1|	aminopeptidase B [Photobacterium halotolerans]	0.78	gi|166219138|sp|A7MU37.1|PEPB_VIBCB	RecName: Full=Peptidase B; AltName: Full=Aminopeptidase B [Vibrio campbellii ATCC BAA-1116]	0.76	_	338187.VIBHAR_01063	aminopeptidase B; Probably plays an important role in intracellular peptide degradation (By [...]	0.7619	COG0260	_	_	K07751	pepB
orf00729_1	871	gi|491647913|ref|WP_005505439.1|	aminopeptidase [Grimontia membrane alanine aminopeptidase N [Grimontia hollisae CIP 101886]	0.69	gi|1168446|sp|P45274.1|AMPN_HAEIN	RecName: Full=Aminopeptidase N; AltName: Full=Alpha-aminoacylpeptide hydrolase [Haemophilus influenzae Rd KW20]	0.66	_	_	_	_	_	_	_	K01256	pepN
orf00014_1	580	gi|550350252|ref|WP_022611784.1|	putative Xaa-Pro aminopeptidase [Vibrio nigripulchritudo]	0.66	gi|342161858|sp|E9CTR7.1|AMPP1_COCPS	RecName: Full=Probable Xaa-Pro aminopeptidase P; Short=AMPP; Short=Aminopeptidase P; AltName: Full=Aminoacylproline aminopeptidase; AltName: Full=Prolidase [Cocci	0.62	_	_	_	_	_	_	_	K01262	pepP
orf01450_1	380	gi|653140756|ref|WP_027390054.1|	aminotransferase DegT [Chrysiogenes arsenatis]	0.79	gi|81415743|sp|Q795J3.1|EPSN_BACSU	RecName: Full=Putative pyridoxal phosphate-dependent aminotransferase EpsN [Bacillus subtilis subsp. subtilis str. 168]	0.55	GO:0016740	326298.Suden_0593	DegT/DnrJ/EryC1/StrS aminotransferase	0.793	COG0399	_	_	K13010	per, rfbE
orf01057_1	349	gi|491868323|ref|WP_005642669.1|	permase [Haemophilus Putative permease perM [Haemophilus haemolyticus M21639]	0.69	gi|2506918|sp|P43969.2|PERM_HAEIN	RecName: Full=Putative permease PerM homolog [Haemophilus influenzae Rd KW20]	0.68	_	_	_	_	_	_	_	K03548	perM
orf00668_1	249	gi|493935550|ref|WP_006879929.1|	phospholipid phosphatase [Vibrio brasiliensis]	0.58	_	_	_	_	_	_	_	_	_	_	K01096	pgpB
orf00338_1	229	gi|515527332|ref|WP_016960564.1|	MULTISPECIES: hypothetical protein [Enterovibrio]	0.92	gi|27735236|sp|P45607.2|PHOB_SHIFL	RecName: Full=Phosphate regulon transcriptional regulatory protein PhoB [Shigella flexneri]	0.85	GO:0006817;GO:0003677;GO:0000160;GO:0006355;GO:0035556;GO:0045449;GO:0000156	243277.VC0719	DNA-binding response regulator PhoB	0.9119	COG0745	_	_	K07657	phoB
orf01037_1	340	gi|560191757|ref|WP_023603627.1|	nucleoside triphosphate hydrolase [Aliivibrio logei]	0.89	gi|150421619|sp|P0A9K5.2|PHOL_ECO57	RecName: Full=PhoH-like protein [Escherichia coli O157:H7]	0.86	GO:0005524	312309.VF_0758	PhoH-like protein	0.8892	COG1702	_	_	K06217	phoH, phoL
orf00188_1	459	gi|493696202|ref|WP_006646057.1|	ATPase [Photobacterium sp. hypothetical protein SKA34_17863 [Photobacterium sp. SKA34]	0.88	_	_	_	GO:0005524	298386.PBPRA0410	hypothetical protein	0.8734	COG1875	_	_	K07175	phoH2
orf00574_1	225	gi|515580656|ref|WP_017013389.1|	PhoP family transcriptional regulator [Enterovibrio calviensis]	0.79	gi|73621401|sp|Q8Z7H2.1|PHOP_SALTI	RecName: Full=Virulence transcriptional regulatory protein PhoP [Salmonella enterica subsp. enterica serovar Typhi]	0.71	GO:0003677;GO:0000160;GO:0006355;GO:0035556;GO:0045449;GO:0000156	298386.PBPRA2421	putative transcriptional regulatory protein PhoP	0.7982	COG0745	_	_	K07660	phoP
orf00573_1	470	gi|494726208|ref|WP_007462074.1|	Sensor protein PhoQ [Photobacterium sp. AK15]	0.7	gi|73621404|sp|Q8Z7H3.1|PHOQ_SALTI	RecName: Full=Virulence sensor histidine kinase PhoQ; AltName: Full=Sensor histidine protein kinase/phosphatase PhoQ [Salmonella enterica subsp. enterica serovar Ty	0.53	GO:0016740	_	_	_	_	_	_	K07637	phoQ
orf00340_1	396	gi|501546377|ref|WP_012550940.1|	MULTISPECIES: phosphate regulon sensor protein [Aliivibrio]	0.73	gi|1172485|sp|P45608.1|PHOR_KLEPN	RecName: Full=Phosphate regulon sensor protein PhoR	0.66	GO:0016020;GO:0016310;GO:0007165;GO:0004673;GO:0044260;GO:0000166;GO:0044238;GO:0004871;GO:0009365	_	_	_	_	_	_	K07636	phoR
orf00345_1	225	gi|499149046|ref|WP_010862368.1|	transcriptional regulator PhoU [Plesiomonas shigelloides]	0.61	gi|449061855|sp|B6ZCF1.1|PHOU_SERMA	RecName: Full=Phosphate-specific transport system accessory protein PhoU; Short=Pst system accessory protein PhoU	0.59	GO:0050794;GO:0006810;GO:0044699;GO:0019222;GO:0048519	_	_	_	_	_	_	K02039	phoU
orf00450_1	286	gi|658646917|ref|WP_029766690.1|	hypothetical protein, partial [Gammaproteobacteria bacterium SCGC AAA003-E02]	0.61	gi|585635|sp|P37446.1|PA1_KLEPN	RecName: Full=Phospholipase A1; AltName: Full=Detergent-resistant phospholipase A; Short=DR-phospholipase A; AltName: Full=Outer membrane phospholipase A; Short=OM PLA	0.54	_	_	_	_	_	_	_	K01058	pldA
orf00912_1	336	gi|653001309|ref|WP_027253511.1|	phosphate acyltransferase [Photobacterium halotolerans]	0.63	gi|71648803|sp|Q5E408.1|PLSX_VIBF1	RecName: Full=Phosphate acyltransferase; AltName: Full=Acyl-ACP phosphotransacylase; AltName: Full=Acyl-[acyl-carrier-protein]	0.61	_	_	_	_	_	_	_	K03621	plsX
orf00728_1	383	gi|636573712|gb|KDM91254.1|	nicotinate phosphoribosyltransferase [Photobacterium halotolerans]	0.69	gi|166987986|sp|A8GCJ6.1|PNCB_SERP5	RecName: Full=Nicotinate phosphoribosyltransferase; Short=NAPRTase [Serratia proteamaculans 568]	0.66	_	_	_	_	_	_	_	K00763	pncB, NAPRT1
orf00294_1	707	gi|636574290|gb|KDM91826.1|	polynucleotide phosphorylase/polyadenylase [Photobacterium halotolerans]	0.9	gi|81400130|sp|Q6LUI8.1|PNP_PHOPR	RecName: Full=Polyribonucleotide nucleotidyltransferase; AltName: Full=Polynucleotide phosphorylase; Short=PNPase [Photobacterium profundum]	0.89	GO:0006396;GO:0000287;GO:0003723;GO:0004654;GO:0000175;GO:0005737;GO:0006402;GO:0090503;GO:0006144;GO:0006206;GO:0051252	298386.PBPRA0616	polynucleotide phosphorylase/polyadenylase; Involved in mRNA degradation. Hydrolyzes single- [...]	0.8895	COG1185	_	_	K00962	pnp, PNPT1
orf00674_1	381	gi|515592940|ref|WP_017025580.1|	spermidine/putrescine ABC transporter ATP-binding protein [Vibrio rumoiensis]	0.83	gi|81544970|sp|Q9KS33.1|POTA_VIBCH	RecName: Full=Spermidine/putrescine import ATP-binding protein PotA [Vibrio cholerae O1 biovar El Tor str. N16961]	0.82	_	243277.VC1428	putrescine/spermidine ABC transporter ATPase protein; Part of the ABC transporter complex po [...]	0.826	COG3842	_	_	K11072	potA
orf00673_1	164	gi|503997834|ref|WP_014231828.1|	MULTISPECIES: putrescine/spermidine ABC transporter permease [Vibrio]	0.82	gi|1172563|sp|P45170.1|POTB_HAEIN	RecName: Full=Spermidine/putrescine transport system permease protein PotB [Haemophilus influenzae Rd KW20]	0.81	GO:0006810;GO:0016021;GO:0005886	216895.VV1_2603	spermidine/putrescine ABC transporter membrane protein; Part of a binding-protein-dependent [...]	0.8302	COG1176	_	_	K11071	potB
orf00672_1	256	gi|496274991|ref|WP_008987029.1|	spermidine/putrescine ABC transporter permease [Photobacterium leiognathi]	0.83	gi|32699533|sp|Q83RR7.1|POTC_SHIFL	RecName: Full=Spermidine/putrescine transport system permease protein PotC [Shigella flexneri]	0.8	GO:0006810;GO:0016021;GO:0005886	312309.VF_1317	spermidine/putrescine ABC transporter membrane protein; Part of a binding-protein-dependent [...]	0.8163	COG1177	_	_	K11070	potC
orf00671_1	350	gi|491441693|ref|WP_005299483.1|	putrescine/spermidine ABC transporter substrate-binding protein [Photobacterium damselae]	0.85	gi|61229955|sp|P0A2C7.1|POTD_SALTY	RecName: Full=Spermidine/putrescine-binding periplasmic protein; Short=SPBP; Flags: Precursor [Salmonella enterica subsp. enterica serovar Typhimurium str. LT2]	0.78	GO:0015846;GO:0019808;GO:0042597	298386.PBPRA1856	putative permidine/putrescine ABC transporter,periplasmic spermidine/putrescine-binding protein	0.8416	COG0687	_	_	K11069	potD
orf00133_1	323	gi|545478481|ref|WP_021714578.1|	elongation factor P--(R)-beta-lysine ligase [Vibrio ezurae]	0.7	gi|25009412|sp|Q9KNS6.2|EPMA_VIBCH	RecName: Full=Elongation factor P--(R)-beta-lysine ligase; Short=EF-P--(R)-beta-lysine ligase; AltName: Full=EF-P post-translational modification enzyme A; AltName:	0.67	_	_	_	_	_	_	_	K04568	poxA
orf01344_1	878	gi|496276097|ref|WP_008988135.1|	phosphoenolpyruvate carboxylase [Photobacterium leiognathi]	0.77	gi|73917661|sp|Q6LVH1.2|CAPP_PHOPR	RecName: Full=Phosphoenolpyruvate carboxylase; Short=PEPC; Short=PEPCase [Photobacterium profundum]	0.77	GO:0044763;GO:0016829;GO:0044237;GO:0044710;GO:0071704	298386.PBPRA0265	phosphoenolpyruvate carboxylase; Forms oxaloacetate, a four-carbon dicarboxylic acid source [...]	0.7683	COG2352	_	_	K01595	ppc
orf00506_1	164	gi|491648647|ref|WP_005506172.1|	peptidyl-prolyl cis-trans isomerase [Grimontia hollisae]	0.9	gi|2507227|sp|P23869.2|PPIB_ECOLI	RecName: Full=Peptidyl-prolyl cis-trans isomerase B; Short=PPIase B; AltName: Full=Rotamase B [Escherichia coli K-12]	0.8	GO:0006457;GO:0003755;GO:0000413	298386.PBPRA1097	putative peptidyl-prolyl cis-trans isomerase B; PPIases accelerate the folding of proteins. [...]	0.8957	COG0652	_	_	K03768	PPIB, ppiB
orf00982_1	612	gi|490530460|ref|WP_004395642.1|	peptidylprolyl isomerase [Vibrio metschnikovii]	0.58	_	_	_	_	_	_	_	_	_	_	K03770	ppiD
orf00332_1	291	gi|515580616|ref|WP_017013349.1|	inorganic polyphosphate/ATP-NAD kinase [Enterovibrio calviensis]	0.72	gi|81418762|sp|Q7N1U6.1|NADK_PHOLL	RecName: Full=NAD kinase; AltName: Full=ATP-dependent NAD kinase [Photorhabdus luminescens subsp. laumondii TTO1]	0.74	_	_	_	_	_	_	_	K00858	ppnK, NADK
orf00745_1	719	gi|654870982|ref|WP_028323031.1|	hypothetical protein [Desulfobacterium anilini]	0.6	gi|6225869|sp|O57830.1|PPSA_PYRHO	RecName: Full=Probable phosphoenolpyruvate synthase; Short=PEP synthase; AltName: Full=Pyruvate, water dikinase [Pyrococcus horikoshii OT3]	0.5	GO:0003824	_	_	_	_	_	_	K01007	pps, ppsA
orf01411_1	492	gi|661566722|emb|CDG23124.1|	Guanosine-5'-triphosphate,3'-diphosphate pyrophosphatase [Xenorhabdus poinarii G6]	0.62	gi|81724006|sp|Q83PI3.4|GPPA_SHIFL	RecName: Full=Guanosine-5'-triphosphate,3'-diphosphate pyrophosphatase; AltName: Full=Guanosine pentaphosphate phosphohydrolase; AltName: Full=pppGpp-5'-phosphohydr	0.62	_	_	_	_	_	_	_	K01524	ppx-gppA
orf01024_1	361	gi|545477844|ref|WP_021713999.1|	peptide chain release factor 1 [Vibrio ezurae]	0.89	gi|20139356|sp|Q9KQ25.1|RF1_VIBCH	RecName: Full=Peptide chain release factor 1; Short=RF-1 [Vibrio cholerae O1 biovar El Tor str. N16961]	0.88	_	243277.VC2179	peptide chain release factor 1; Peptide chain release factor 1 directs the termination of tr [...]	0.8771	COG0216	_	_	K02835	prfA, MTRF1, MRF1
orf00258_1	279	gi|653846423|ref|WP_027696247.1|	peptide chain release factor 2 [Vibrio litoralis]	0.92	gi|229576704|sp|Q5E7P9.2|RF2_VIBF1	RecName: Full=Peptide chain release factor 2; Short=RF-2 [Vibrio fischeri ES114]	0.91	GO:0006449;GO:0005840;GO:0018444;GO:0006444;GO:0016149	298386.PBPRA0569	putative peptide chain release factor 2	0.9209	COG1186	_	_	K02836	prfB
orf00297_1	528	gi|503425486|ref|WP_013660147.1|	peptide chain release factor 3 [Marinomonas mediterranea]	0.88	gi|31076861|sp|Q87M18.1|RF3_VIBPA	RecName: Full=Peptide chain release factor 3; Short=RF-3 [Vibrio parahaemolyticus RIMD 2210633]	0.88	GO:0005840;GO:0018444;GO:0006444;GO:0006184;GO:0003924;GO:0006449;GO:0005525;GO:0016149	223926.VP2440	peptide chain release factor 3; Increases the formation of ribosomal termination complexes a [...]	0.8772	COG4108	_	_	K02837	prfC
orf01352_1	588	gi|597812068|gb|AHN26899.1|	Helicase PriA essential for oriC/DnaA-independent DNA replication [Gilliamella apicola]	0.68	gi|1172617|sp|P44647.1|PRIA_HAEIN	RecName: Full=Primosomal protein N'; AltName: Full=ATP-dependent helicase PriA [Haemophilus influenzae Rd KW20]	0.64	GO:0097159;GO:1901363	_	_	_	_	_	_	K04066	priA
orf00150_1	100	gi|499539100|ref|WP_011219883.1|	primosomal replication protein N [Photobacterium profundum]	0.65	gi|54036224|sp|Q6LM42.1|PRIB_PHOPR	RecName: Full=Primosomal replication protein n [Photobacterium profundum]	0.65	_	_	_	_	_	_	_	K02686	priB
orf00972_1	506	gi|653000625|ref|WP_027252828.1|	serine/threonine protein kinase [Photobacterium halotolerans]	0.96	gi|82583783|sp|P0ACY5.1|YEAG_ECO57	RecName: Full=Uncharacterized protein YeaG [Escherichia coli O157:H7]	0.94	GO:0004672;GO:0006468	223926.VP0988	hypothetical protein	0.9522	COG2766	_	_	K07180	prkA
orf00973_1	138	gi|496275588|ref|WP_008987626.1|	PrkA family serine protein kinase [Photobacterium leiognathi]	0.99	gi|82583783|sp|P0ACY5.1|YEAG_ECO57	RecName: Full=Uncharacterized protein YeaG [Escherichia coli O157:H7]	0.97	GO:0004672;GO:0006468	_	_	_	_	_	_	K07180	prkA
orf00122_1	295	gi|557387688|ref|WP_023405479.1|	ribosomal protein L11 methyltransferase [Vibrio halioticoli]	0.74	gi|38605292|sp|Q8DD03.1|PRMA_VIBVU	RecName: Full=Ribosomal protein L11 methyltransferase; Short=L11 Mtase [Vibrio vulnificus CMCP6]	0.73	GO:0008168;GO:0032259;GO:0005737	_	_	_	_	_	_	K02687	prmA
orf01004_1	315	gi|501077851|ref|WP_012128613.1|	N5-glutamine S-adenosyl-L-methionine-dependent methyltransferase [Vibrio N5-glutamine S-adenosyl-L-methionine-dependent m	0.76	gi|387912855|sp|P39200.2|PRMB_VIBA7	RecName: Full=50S ribosomal protein L3 glutamine methyltransferase; Short=L3 MTase; AltName: Full=N5-glutamine methyltransferase PrmB [Vibrio anguillarum 775]	0.77	_	338187.VIBHAR_03115	N5-glutamine S-adenosyl-L-methionine-dependent methyltransferase	0.7581	COG2890	_	_	K07320	prmB
orf00725_1	214	gi|496275042|ref|WP_008987080.1|	osmoprotectant transporter ProQ [Photobacterium leiognathi]	0.74	gi|226711967|sp|B6ELC5.1|PROQ_ALISL	RecName: Full=Protein ProQ homolog [Aliivibrio salmonicida LFI1238]	0.75	_	_	_	_	_	_	_	K03607	proQ
orf01029_1	66	gi|545471005|ref|WP_021707475.1|	ribose-phosphate pyrophosphokinase [Vibrio proteolyticus]	0.95	gi|32469691|sp|Q87RN8.1|KPRS_VIBPA	RecName: Full=Ribose-phosphate pyrophosphokinase; Short=RPPK; AltName: Full=Phosphoribosyl pyrophosphate synthase; Short=P-Rib-PP synthase; Short=PRPP synthase [Vib	0.95	_	_	_	_	_	_	_	K00948	PRPS, prsA
orf01030_1	80	gi|493274953|ref|WP_006232757.1|	ribose-phosphate pyrophosphokinase [Photobacterium profundum]	1	gi|24418545|sp|Q9KQ22.1|KPRS_VIBCH	RecName: Full=Ribose-phosphate pyrophosphokinase; Short=RPPK; AltName: Full=Phosphoribosyl pyrophosphate synthase; Short=P-Rib-PP synthase; Short=PRPP synthase [Vib	1	GO:0000287;GO:0004749;GO:0016310;GO:0005524;GO:0016301;GO:0009165;GO:0005737;GO:0006098;GO:0006144;GO:0009156;GO:0006015	_	_	_	_	_	_	K00948	PRPS, prsA
orf01031_1	160	gi|653001616|ref|WP_027253816.1|	ribose-phosphate pyrophosphokinase [Photobacterium halotolerans]	0.94	gi|46396306|sp|Q7N590.1|KPRS_PHOLL	RecName: Full=Ribose-phosphate pyrophosphokinase; Short=RPPK; AltName: Full=Phosphoribosyl pyrophosphate synthase; Short=P-Rib-PP synthase; Short=PRPP synthase [Pho	0.89	_	634503.NT01EI_1560	hypothetical protein	0.8924	COG0462	_	_	K00948	PRPS, prsA
orf00135_1	279	gi|493763451|ref|WP_006712096.1|	phosphatidylserine decarboxylase [Vibrio ichthyoenteri]	0.65	gi|32469625|sp|Q87KZ9.1|PSD_VIBPA	RecName: Full=Phosphatidylserine decarboxylase proenzyme; Contains: RecName: Full=Phosphatidylserine decarboxylase alpha chain; Contains: RecName: Full=Phosphatidyls	0.66	_	_	_	_	_	_	_	K01613	psd, PISD
orf00100_1	318	gi|491643695|ref|WP_005501222.1|	phosphatidylserine synthase [Grimontia hollisae]	0.71	gi|1172694|sp|P44704.1|PSS_HAEIN	RecName: Full=CDP-diacylglycerol--serine O-phosphatidyltransferase; AltName: Full=Phosphatidylserine synthase [Haemophilus influenzae Rd KW20]	0.66	GO:0003824	_	_	_	_	_	_	K00998	pssA
orf00101_1	79	gi|503084342|ref|WP_013319212.1|	phosphatidylserine synthase [Dickeya dadantii]	0.66	_	_	_	_	_	_	_	_	_	_	K00998	pssA
orf01013_1	702	gi|488497533|ref|WP_002540977.1|	Phosphate acetyltransferase [Grimontia sp. AK16]	0.77	gi|81545149|sp|Q9KT08.1|PTA_VIBCH	RecName: Full=Phosphate acetyltransferase; AltName: Full=Phosphotransacetylase [Vibrio cholerae O1 biovar El Tor str. N16961]	0.85	GO:0042967;GO:0016407	595494.Tola_0877	phosphate acetyltransferase	0.9128	COG0280	_	_	K13788	pta
orf01032_1	193	gi|633469997|gb|KDC51701.1|	peptidyl-tRNA hydrolase [Pseudoalteromonas citrea]	0.73	gi|119390982|sp|Q3IK86.1|PTH_PSEHT	RecName: Full=Peptidyl-tRNA hydrolase; Short=PTH [Pseudoalteromonas haloplanktis TAC125]	0.72	_	_	_	_	_	_	_	K01056	PTH1, pth, spoVC
orf00464_1	479	gi|490875895|ref|WP_004737893.1|	PTS N-acetylmuramic acid transporter subunit IIBC [Vibrio splendidus]	0.74	gi|1172705|sp|P45604.1|PTW3C_KLEPN	RecName: Full=PTS system N-acetylglucosamine-specific EIICBA component; AltName: Full=EIICBA-Nag; Short=EII-Nag; Includes: RecName: Full=N-acetylglucosamine permeas	0.71	GO:0016020;GO:0008643;GO:0044464;GO:0009987;GO:0016772;GO:0022891	338187.VIBHAR_01336	PTS system, N-acetylglucosamine-specific IIABC component	0.7778	COG1264	_	_	K02804	PTS-Nag-EIIC, nagE
orf00466_1	549	gi|515581395|ref|WP_017014122.1|	glutaminyl-tRNA synthetase [Enterovibrio calviensis]	0.81	gi|46577169|sp|Q7MMQ4.1|SYQ_VIBVY	RecName: Full=Glutamine--tRNA ligase; AltName: Full=Glutaminyl-tRNA synthetase; Short=GlnRS [Vibrio vulnificus YJ016]	0.81	_	196600.VV1013	glutaminyl-tRNA synthetase	0.8087	COG0008	_	_	K01886	QARS, glnS
orf00349_1	352	gi|551325973|ref|WP_022945416.1|	S-adenosylmethionine tRNA ribosyltransferase [Pseudoalteromonas ruthenica]	0.79	gi|166217772|sp|A1RI66.1|QUEA_SHESW	RecName: Full=S-adenosylmethionine:tRNA ribosyltransferase-isomerase; AltName: Full=Queuosine biosynthesis protein QueA [Shewanella sp. W3-18-1]	0.78	_	351745.Sputw3181_1523	S-adenosylmethionine:tRNA ribosyltransferase-isomerase; Transfers and isomerizes the ribose [...]	0.7864	COG0809	_	_	K07568	queA
orf00599_1	120	gi|488491590|ref|WP_002535034.1|	Queuosine biosynthesis QueD, PTPS-I [Grimontia sp. AK16]	0.91	gi|54038916|sp|P65871.1|QUED_ECO57	RecName: Full=6-carboxy-5,6,7,8-tetrahydropterin synthase; Short=CPH4 synthase; AltName: Full=Queuosine biosynthesis protein QueD [Escherichia coli O157:H7]	0.89	GO:0008616;GO:0016829;GO:0046872	196600.VV2088	6-pyruvoyl-tetrahydropterin synthase	0.8974	COG0720	_	_	K01737	queD, ptpS, PTS
orf00600_1	221	gi|545477191|ref|WP_021713380.1|	7-carboxy-7-deazaguanine synthase [Vibrio ezurae]	0.76	gi|54040228|sp|P64555.1|QUEE_ECO57	RecName: Full=7-carboxy-7-deazaguanine synthase; Short=CDG synthase; AltName: Full=Queuosine biosynthesis protein QueE [Escherichia coli O157:H7]	0.73	_	167879.CPS_2947	hypothetical protein	0.7626	COG0602	_	_	K10026	queE
orf01101_1	284	gi|496274178|ref|WP_008986216.1|	7-cyano-7-deazaguanine reductase [Photobacterium leiognathi]	0.78	gi|81615031|sp|Q6LN10.1|QUEF_PHOPR	RecName: Full=NADPH-dependent 7-cyano-7-deazaguanine reductase; AltName: Full=7-cyano-7-carbaguanine reductase; AltName: Full=NADPH-dependent nitrile oxidoreductase	0.77	GO:0044710;GO:0016491	298386.PBPRA2982	7-cyano-7-deazaguanine reductase; Catalyzes the NADPH-dependent reduction of 7-cyano-7- deaz [...]	0.8182	COG0780	_	_	K06879	queF
orf01124_1	122	gi|636575058|gb|KDM92583.1|	cold-shock protein [Photobacterium halotolerans]	0.73	gi|82592548|sp|P0AD51.2|RAIA_ECO57	RecName: Full=Ribosome-associated inhibitor A [Escherichia coli O157:H7]	0.61	_	_	_	_	_	_	_	K05809	raiA
orf00485_1	576	gi|544824445|ref|WP_021240448.1|	arginyl-tRNA synthetase [Enterobacter cloacae]	0.76	gi|109895036|sp|Q3Z2Q4.1|SYR_SHISS	RecName: Full=Arginine--tRNA ligase; AltName: Full=Arginyl-tRNA synthetase; Short=ArgRS [Shigella sonnei Ss046]	0.75	GO:0006418;GO:0000166;GO:0004812	300269.SSON_1242	arginyl-tRNA synthetase	0.7543	COG0018	_	_	K01887	RARS, argS
orf00291_1	122	gi|653000864|ref|WP_027253067.1|	ribosome-binding factor A [Photobacterium halotolerans]	0.81	gi|39931723|sp|Q7MYY8.1|RBFA_PHOLL	RecName: Full=Ribosome-binding factor A [Photorhabdus luminescens subsp. laumondii TTO1]	0.78	_	243265.plu4528	ribosome-binding factor A; Associates with free 30S ribosomal subunits (but not with 30S sub [...]	0.7805	COG0858	_	_	K02834	rbfA
orf01189_1	194	gi|654656374|ref|WP_028117322.1|	nucleoside-triphosphate diphosphatase [Ferrimonas senticii]	0.7	gi|22653754|sp|Q8XCU5.1|RDGB_ECO57	RecName: Full=dITP/XTP pyrophosphatase; AltName: Full=Non-canonical purine NTP pyrophosphatase; AltName: Full=Non-standard purine NTP pyrophosphatase; AltName: Full	0.66	_	_	_	_	_	_	_	K02428	rdgB
orf01140_1	346	gi|515579111|ref|WP_017011856.1|	recombinase RecA [Enterovibrio calviensis]	0.93	gi|238690917|sp|B2VHD6.1|RECA_ERWT9	RecName: Full=Protein RecA; AltName: Full=Recombinase A [Erwinia tasmaniensis]	0.91	GO:0005524;GO:0006281;GO:0005737;GO:0009432;GO:0003697;GO:0003684;GO:0006200;GO:0008094;GO:0006310	561231.Pecwa_1114	recA protein; Can catalyze the hydrolysis of ATP in the presence of single-stranded DNA, the [...]	0.9388	COG0468	_	_	K03553	recA
orf01115_1	847	gi|493867465|ref|WP_006814073.1|	exonuclease V subunit beta [Providencia rustigianii]	0.49	gi|119668|sp|P08394.1|RECB_ECOLI	RecName: Full=RecBCD enzyme subunit RecB; AltName: Full=Exodeoxyribonuclease V 135 kDa polypeptide; AltName: Full=Exodeoxyribonuclease V beta chain; AltName: Full=Exo	0.49	_	_	_	_	_	_	_	K03582	recB
orf01396_1	695	gi|505737571|ref|WP_015699241.1|	ATP-dependent DNA helicase RecG [Rahnella aquatilis]	0.67	gi|20139447|sp|Q8XD86.1|RECG_ECO57	RecName: Full=ATP-dependent DNA helicase RecG [Escherichia coli O157:H7]	0.63	GO:0097159;GO:1901363;GO:0016787;GO:0006259	_	_	_	_	_	_	K03655	recG
orf00257_1	573	gi|491512029|ref|WP_005369663.1|	ssDNA exonuclease RecJ [Photobacterium angustum]	0.68	gi|2507106|sp|P21893.2|RECJ_ECOLI	RecName: Full=Single-stranded-DNA-specific exonuclease RecJ [Escherichia coli K-12]	0.68	GO:0016787;GO:0090304	_	_	_	_	_	_	K07462	recJ
orf00331_1	554	gi|491443181|ref|WP_005300970.1|	recombinase [Photobacterium DNA repair protein RecN [Photobacterium damselae subsp. damselae CIP 102761]	0.61	gi|172044576|sp|P0C6Q4.1|RECN_VIBCH	RecName: Full=DNA repair protein RecN; AltName: Full=Recombination protein N [Vibrio cholerae O1 biovar El Tor str. N16961]	0.6	_	_	_	_	_	_	_	K03631	recN
orf01157_1	230	gi|491854812|ref|WP_005635158.1|	DNA repair protein RecO [Haemophilus haemolyticus]	0.55	gi|81609676|sp|Q65W14.1|RECO_MANSM	RecName: Full=DNA repair protein RecO; AltName: Full=Recombination protein O [Mannheimia succiniciproducens MBEL55E]	0.57	_	_	_	_	_	_	_	K03584	recO
orf00454_1	199	gi|491512833|ref|WP_005370467.1|	MULTISPECIES: recombinase RecR recombination protein RecR [Photobacterium sp. SKA34]	0.8	gi|71648824|sp|Q5E466.1|RECR_VIBF1	RecName: Full=Recombination protein RecR [Vibrio fischeri ES114]	0.81	GO:0003677;GO:0046872;GO:0006281;GO:0006310	312309.VF_1685	recombination protein RecR; May play a role in DNA repair. It seems to be involved in an rec [...]	0.8071	COG0353	_	_	K06187	recR
orf01153_1	732	gi|493697370|ref|WP_006647205.1|	GTP pyrophosphokinase [Photobacterium sp. SKA34]	0.81	gi|1710084|sp|P55133.1|RELA_PHOAS	RecName: Full=GTP pyrophosphokinase; AltName: Full=(p)ppGpp synthase; AltName: Full=ATP:GTP 3'-pyrophosphotransferase; AltName: Full=ppGpp synthase I [Photobacterium	0.81	GO:0016310;GO:0015969;GO:0016597;GO:0016301	298386.PBPRA3082	putative GTP pyrophosphokinase; In eubacteria ppGpp (guanosine 3'-diphosphate 5-' diphosphat [...]	0.8088	COG0317	_	_	K00951	relA
orf01415_1	672	gi|652998216|ref|WP_027250465.1|	ATP-dependent DNA helicase Rep [Photobacterium halotolerans]	0.75	gi|17865672|sp|Q9L6S1.1|REP_SALTY	RecName: Full=ATP-dependent DNA helicase Rep [Salmonella enterica subsp. enterica serovar Typhimurium str. LT2]	0.74	GO:0000166;GO:0004386	298386.PBPRA0091	putative ATP-dependent DNA helicase Rep	0.756	COG0210	_	_	K03656	rep
orf01410_1	423	gi|652998235|ref|WP_027250484.1|	RNA helicase [Photobacterium halotolerans]	0.74	gi|56749602|sp|Q6LLL5.1|RHLB_PHOPR	RecName: Full=ATP-dependent RNA helicase RhlB [Photobacterium profundum]	0.73	_	298386.PBPRA3542	ATP-dependent RNA helicase RhlB; Can carry out ATP-dependent unwinding of double stranded RN [...]	0.7589	COG0513	_	_	K03732	rhlB
orf01408_1	421	gi|491644224|ref|WP_005501751.1|	transcription termination factor Rho [Grimontia hollisae]	0.98	gi|61230321|sp|P0A295.1|RHO_SALTY	RecName: Full=Transcription termination factor Rho; AltName: Full=ATP-dependent helicase Rho [Salmonella enterica subsp. enterica serovar Typhimurium str. LT2]	0.97	GO:0006353;GO:0003723;GO:0005524;GO:0006355;GO:0006200;GO:0004386;GO:0008186	312309.VF_0058	transcription termination factor Rho	0.9809	COG1158	_	_	K03628	rho
orf00648_1	229	gi|669354569|gb|KFD84366.1|	GTP cyclohydrolase II family protein [Vibrio cholerae]	0.84	gi|31340147|sp|Q9KSJ3.2|RIBA_VIBCH	RecName: Full=GTP cyclohydrolase-2; AltName: Full=GTP cyclohydrolase II [Vibrio cholerae O1 biovar El Tor str. N16961]	0.83	_	243277.VC1263	GTP cyclohydrolase II; Catalyzes the conversion of GTP to 2,5-diamino-6- ribosylamino-4(3H)- [...]	0.8359	COG0807	_	_	K01497	ribA, RIB1
orf00383_1	371	gi|497524281|ref|WP_009838479.1|	3,4-dihydroxy-2-butanone 4-phosphate synthase [Pseudoalteromonas tunicata]	0.73	gi|1710294|sp|P51962.1|RIBB_PHOPO	RecName: Full=3,4-dihydroxy-2-butanone 4-phosphate synthase; Short=DHBP synthase	0.76	GO:0016829;GO:0046872	314275.MADE_01420	3,4-dihydroxy-2-butanone 4-phosphate synthase/GTP cyclohydrolase II, putative	0.806	COG0108	_	_	K14652	ribBA
orf00382_1	351	gi|499536768|ref|WP_011217551.1|	diaminohydroxyphosphoribosylaminopyrimidine deaminase [Photobacterium profundum]	0.62	gi|25091137|sp|Q8K9A3.1|RIBD2_BUCAP	RecName: Full=5-amino-6-(5-phosphoribosylamino)uracil reductase; AltName: Full=HTP reductase [Buchnera aphidicola str. Sg (Schizaphis graminum)]	0.56	GO:0003824	_	_	_	_	_	_	K11752	ribD
orf00269_1	310	gi|497287985|ref|WP_009602202.1|	bifunctional riboflavin kinase/FMN adenylyltransferase [Vibrio caribbenthicus]	0.66	gi|84027894|sp|P0AG42.1|RIBF_ECO57	RecName: Full=Riboflavin biosynthesis protein RibF; Includes: RecName: Full=Riboflavin kinase; AltName: Full=Flavokinase; Includes: RecName: Full=FMN adenylyltransf	0.64	_	_	_	_	_	_	_	K11753	ribF
orf00384_1	154	gi|543217629|ref|WP_021023021.1|	6,7-dimethyl-8-ribityllumazine synthase [Salinivibrio costicola]	0.87	gi|81697489|sp|Q6LU12.1|RISB_PHOPR	RecName: Full=6,7-dimethyl-8-ribityllumazine synthase; Short=DMRL synthase; Short=LS; Short=Lumazine synthase [Photobacterium profundum]	0.84	GO:0000906;GO:0016740;GO:0009349;GO:0009231	298386.PBPRA0800	6,7-dimethyl-8-ribityllumazine synthase; Riboflavin synthase is a bifunctional enzyme comple [...]	0.8442	COG0054	_	_	K00794	ribH, RIB4
orf00296_1	148	gi|494912956|ref|WP_007638994.1|	ribosomal-protein-alanine N-acetyltransferase [Glaciecola psychrophila]	0.6	_	_	_	GO:0016746	_	_	_	_	_	_	K03789	rimI
orf00878_1	319	gi|491511264|ref|WP_005368898.1|	30S ribosomal protein S6 modification enzyme RimK [Photobacterium angustum]	0.76	_	_	_	GO:0000166;GO:0043167	357804.Ping_2459	RimK domain-containing protein ATP-grasp	0.7935	COG0189	_	_	K05844	rimK
orf01131_1	176	gi|515575803|ref|WP_017008574.1|	16S rRNA-processing protein M [Enterovibrio calviensis]	0.79	gi|59798725|sp|Q6LMV8.1|RIMM_PHOPR	RecName: Full=Ribosome maturation factor RimM [Photobacterium profundum]	0.76	GO:0042254;GO:0005737	298386.PBPRA3040	16S rRNA-processing protein RimM; An accessory protein needed during the final step in the a [...]	0.7647	COG0806	_	_	K02860	rimM
orf00288_1	169	gi|490536796|ref|WP_004401953.1|	ribosome maturation protein RimP [Vibrio nigripulchritudo]	0.76	gi|226707769|sp|B6ENE0.1|RIMP_ALISL	RecName: Full=Ribosome maturation factor RimP [Aliivibrio salmonicida LFI1238]	0.78	_	150340.VEA_002607	UPF0090 domain-containing protein	0.755	COG0779	_	_	K09748	rimP
orf01010_1	272	gi|498912182|ref|WP_010847383.1|	Ribosomal RNA large subunit methyltransferase A [Xenorhabdus nematophila]	0.64	gi|549542|sp|P36999.1|RLMA_ECOLI	RecName: Full=23S rRNA (guanine(745)-N(1))-methyltransferase; AltName: Full=23S rRNA m1G745 methyltransferase; AltName: Full=Ribosomal RNA large subunit methyltransfe	0.58	_	_	_	_	_	_	_	K00563	rlmA1
orf00148_1	161	gi|655210432|ref|WP_028630659.1|	23S rRNA methyltransferase [Pseudomonas resinovorans]	0.75	gi|52783311|sp|Q87L11.1|RLMB_VIBPA	RecName: Full=23S rRNA (guanosine-2'-O-)-methyltransferase RlmB; AltName: Full=23S rRNA (guanosine2251 2'-O)-methyltransferase; AltName: Full=23S rRNA Gm2251 2'-O-m	0.75	GO:0001510;GO:0008173;GO:0006364	150340.VEA_002269	23S rRNA (guanosine-2'-O-) -methyltransferase RlmB	0.758	COG0566	_	_	K03218	rlmB
orf00283_1	211	gi|494728971|ref|WP_007464837.1|	Ribosomal RNA large subunit methyltransferase E [Photobacterium sp. AK15]	0.84	gi|81400134|sp|Q6LUJ9.1|RLME_PHOPR	RecName: Full=Ribosomal RNA large subunit methyltransferase E; AltName: Full=23S rRNA Um2552 methyltransferase; AltName: Full=rRNA (uridine-2'-O-)-methyltransferase	0.84	GO:0031167;GO:0008650;GO:0005737	298386.PBPRA0603	23S rRNA methyltransferase J; Specifically methylates the uridine in position 2552 of 23S rR [...]	0.8406	COG0293	_	_	K02427	rlmE, rrmJ, ftsJ
orf01047_1	156	gi|493866167|ref|WP_006812824.1|	50S rRNA methyltransferase [Providencia rustigianii]	0.73	gi|238693261|sp|B4RX78.1|RLMH_ALTMD	RecName: Full=Ribosomal RNA large subunit methyltransferase H; AltName: Full=23S rRNA m3Psi1915 methyltransferase; AltName: Full=rRNA (pseudouridine-N3-)-methyltra	0.75	GO:0016740;GO:0032259;GO:0006364	_	_	_	_	_	_	K00783	rlmH
orf00897_1	359	gi|504789192|ref|WP_014976294.1|	50S rRNA methyltransferase [Alteromonas macleodii]	0.72	gi|224493201|sp|B4RRY8.1|RLMI_ALTMD	RecName: Full=Ribosomal RNA large subunit methyltransferase I; AltName: Full=23S rRNA m5C1962 methyltransferase; AltName: Full=rRNA (cytosine-C(5)-)-methyltransfer	0.72	_	_	_	_	_	_	_	K06969	rlmI
orf01412_1	241	gi|493758555|ref|WP_006707326.1|	hypothetical protein [Candidatus Regiella insecticola]	0.62	_	_	_	_	_	_	_	_	_	_	K07115	rlmJ
orf00734_1	628	gi|491618986|ref|WP_005476536.1|	23S rRNA methyltransferase [Vibrio sp. 16]	0.69	gi|81828763|sp|Q6LRA0.1|RLMKL_PHOPR	RecName: Full=Ribosomal RNA large subunit methyltransferase K/L; Includes: RecName: Full=23S rRNA m2G2445 methyltransferase; AltName: Full=rRNA (guanine-N(2)-)-met	0.69	GO:0000154;GO:0016435;GO:0008170;GO:0032259	_	_	_	_	_	_	K12297	rlmL, rlmK
orf00365_1	371	gi|491671396|ref|WP_005527538.1|	Fis family transcriptional regulator [Succinivibrio dextrinosolvens]	0.87	gi|254807221|sp|C3LT10.1|RLMN_VIBCM	RecName: Full=Dual-specificity RNA methyltransferase RlmN; AltName: Full=23S rRNA (adenine(2503)-C(2))-methyltransferase; AltName: Full=23S rRNA m2A2503 methyltran	0.87	_	579112.VCM66_0715	hypothetical protein; Specifically methylates position 2 of adenine 2503 in 23S rRNA (By sim [...]	0.8683	COG0820	_	_	K06941	rlmN
orf00183_1	229	gi|595579352|emb|CDN99840.1|	pseudouridine synthase for 23S rRNA (position 746) and tRNAphe(position 32) [Photobacterium phosphoreum ANT220]	0.73	gi|34395765|sp|Q87LD3.1|RLUA_VIBPA	RecName: Full=Ribosomal large subunit pseudouridine synthase A; AltName: Full=23S rRNA pseudouridine(746) synthase; AltName: Full=rRNA pseudouridylate synthase A; A	0.69	_	_	_	_	_	_	_	K06177	rluA
orf00537_1	224	gi|493275309|ref|WP_006233111.1|	23S rRNA pseudouridine synthase [Photobacterium profundum]	0.67	gi|1175071|sp|P43930.1|Y042_HAEIN	RecName: Full=Uncharacterized RNA pseudouridine synthase HI_0042; AltName: Full=RNA pseudouridylate synthase; AltName: Full=RNA-uridine isomerase [Haemophilus influe	0.61	_	_	_	_	_	_	_	K06177	rluA
orf00547_1	297	gi|494726108|ref|WP_007461974.1|	Ribosomal large subunit pseudouridine synthase B [Photobacterium sp. AK15]	0.8	gi|34098527|sp|Q8D8C0.1|RLUB_VIBVU	RecName: Full=Ribosomal large subunit pseudouridine synthase B; AltName: Full=23S rRNA pseudouridine(2605) synthase; AltName: Full=rRNA pseudouridylate synthase B;	0.78	GO:0003723;GO:0009982;GO:0001522	298386.PBPRA2482	pseudouridine synthase family 1 protein	0.8157	COG1187	_	_	K06178	rluB
orf00914_1	326	gi|499537146|ref|WP_011217929.1|	ribosomal large subunit pseudouridine synthase C [Photobacterium profundum]	0.74	gi|34395766|sp|Q87N15.1|RLUC_VIBPA	RecName: Full=Ribosomal large subunit pseudouridine synthase C; AltName: Full=23S rRNA pseudouridine(955/2504/2580) synthase; AltName: Full=rRNA pseudouridylate syn	0.73	GO:0016853;GO:0009451	_	_	_	_	_	_	K06179	rluC
orf01122_1	320	gi|494730563|ref|WP_007466429.1|	Ribosomal large subunit pseudouridine synthase D [Photobacterium sp. AK15]	0.78	gi|34395767|sp|Q87S65.1|RLUD_VIBPA	RecName: Full=Ribosomal large subunit pseudouridine synthase D; AltName: Full=23S rRNA pseudouridine(1911/1915/1917) synthase; AltName: Full=rRNA pseudouridylate sy	0.76	GO:0016853;GO:0009451	388396.VFMJ11_0576	23S rRNA pseudouridine synthase D	0.7673	COG0564	_	_	K06180	rluD
orf00940_1	189	gi|504372197|ref|WP_014559299.1|	ribosomal large subunit pseudouridine synthase E [Ignavibacterium album]	0.81	gi|1175289|sp|P44827.1|RLUE_HAEIN	RecName: Full=Ribosomal large subunit pseudouridine synthase E; AltName: Full=rRNA pseudouridylate synthase E; AltName: Full=rRNA-uridine isomerase E [Haemophilus in	0.8	GO:0003723;GO:0009982;GO:0001522	374930.CGSHiEE_08665	hypothetical protein; Responsible for synthesis of pseudouridine from uracil- 2457 in 23S ri [...]	0.807	COG1187	_	_	K06181	rluE
orf01005_1	244	gi|648245589|ref|WP_026026738.1|	pseudouridine synthase [Vibrio genomosp. F10]	0.73	gi|34098551|sp|Q8FB47.1|RLUF_ECOL6	RecName: Full=Ribosomal large subunit pseudouridine synthase F; AltName: Full=23S rRNA pseudouridine(2604) synthase; AltName: Full=rRNA pseudouridylate synthase F;	0.7	GO:0016866;GO:0009451	_	_	_	_	_	_	K06182	rluF
orf00736_1	52	gi|446751390|ref|WP_000828646.1|	MULTISPECIES: ribosome modulation factor [Enterobacteriaceae]	0.85	gi|84028087|sp|P0AFW3.1|RMF_ECO57	RecName: Full=Ribosome modulation factor; Short=RMF [Escherichia coli O157:H7]	0.83	GO:0043022;GO:0043024;GO:0032055;GO:0005737	331112.EcHS_A1062	ribosome modulation factor	0.8511	COG3130	_	_	K03812	rmf
orf01159_1	229	gi|487412954|ref|WP_001680573.1|	ribonuclease 3 [Escherichia ribonuclease 3 [Escherichia coli KTE180]	0.74	gi|67472282|sp|P0A7Y0.1|RNC_ECOLI	RecName: Full=Ribonuclease 3; AltName: Full=Ribonuclease III; Short=RNase III [Escherichia coli RNC_ECOL6 RecName: Full=Ribonuclease 3;	0.74	_	_	_	_	_	_	_	K03685	rnc, DROSHA, RNT1
orf00488_1	263	gi|494789706|ref|WP_007525114.1|	ribonuclease D [Haemophilus ribonuclease D [Haemophilus sputorum HK 2154]	0.65	gi|342179224|sp|A0KXU5.1|RND_SHESA	RecName: Full=Ribonuclease D; Short=RNase D [Shewanella sp. ANA-3]	0.63	_	_	_	_	_	_	_	K03684	rnd
orf00915_1	661	gi|491440707|ref|WP_005298499.1|	ribonuclease E [Photobacterium ribonuclease E [Photobacterium damselae subsp. damselae CIP 102761]	0.78	gi|1173095|sp|P44443.1|RNE_HAEIN	RecName: Full=Ribonuclease E; Short=RNase E [Haemophilus influenzae Rd KW20]	0.81	GO:0000287;GO:0008995;GO:0003723;GO:0005737;GO:0006364;GO:0006402;GO:0008033;GO:0004521;GO:0009898;GO:0090502;GO:0008270;GO:0051252	298386.PBPRA1186	putative ribonuclease E	0.8887	COG1530	_	_	K08300	rne
orf00954_1	222	gi|557387935|ref|WP_023405701.1|	electron transport complex protein RnfB [Vibrio halioticoli]	0.77	gi|75507049|sp|Q5E6B7.1|ETCB_VIBF1	RecName: Full=Electron transport complex subunit B [Vibrio fischeri ES114]	0.76	GO:0016020;GO:0055114;GO:0051536	312309.VF_0934	electron transport complex protein RnfB; May be part of a membrane complex involved in elect [...]	0.7559	COG2878	_	_	K03616	rnfB
orf01270_1	480	gi|635162986|dbj|GAJ78282.1|	cytoplasmic axial filament protein CafA and ribonuclease G [Vibrio sp. JCM 18905]	0.76	gi|71162356|sp|P0A9J2.2|RNG_ECO57	RecName: Full=Ribonuclease G; Short=RNase G; AltName: Full=Cytoplasmic axial filament protein [Escherichia coli O157:H7]	0.79	GO:0006396;GO:0003723;GO:0090501;GO:0051252;GO:0004540	216895.VV1_1453	ribonuclease G	0.8116	COG1530	_	_	K08301	rng, cafA
orf01081_1	191	gi|666453168|gb|KEY90364.1|	ribonuclease HII [Candidatus Photodesmus katoptron]	0.83	gi|238687515|sp|B0BS34.1|RNH2_ACTPJ	RecName: Full=Ribonuclease HII; Short=RNase HII [Actinobacillus pleuropneumoniae serovar 3 str. JL03]	0.77	GO:0006401;GO:0003723;GO:0004523;GO:0090502;GO:0051252;GO:0005737;GO:0030145	434271.APJL_0130	ribonuclease HII; Endonuclease that specifically degrades the RNA of RNA- DNA hybrids (By si [...]	0.7663	COG0164	_	_	K03470	rnhB
orf01477_1	60	gi|490552149|ref|WP_004417259.1|	ribonuclease P [Vibrio ribonuclease P [Vibrio orientalis CIP 102891 = ATCC 33934]	0.83	gi|166228259|sp|A7N1E4.1|RNPA_VIBCB	RecName: Full=Ribonuclease P protein component; Short=RNase P protein; Short=RNaseP protein; AltName: Full=Protein C5 [Vibrio campbellii ATCC BAA-1116]	0.81	GO:0030677;GO:0090502;GO:0051252;GO:0000049;GO:0004526;GO:0008033	150340.VEA_002014	ribonuclease P protein component	0.8305	COG0594	_	_	K03536	rnpA
orf00146_1	762	gi|492857946|ref|WP_006011613.1|	ribonuclease R [Glaciecola ribonuclease R [Glaciecola pallidula DSM 14239 = ACAM 615]	0.68	gi|25091191|sp|Q8K917.1|RNR_BUCAP	RecName: Full=Ribonuclease R; Short=RNase R; AltName: Full=VacB protein homolog [Buchnera aphidicola str. Sg (Schizaphis graminum)]	0.65	_	_	_	_	_	_	_	K12573	rnr, vacB
orf00957_1	199	gi|658963272|ref|WP_029810730.1|	ribonuclease T [Vibrio parahaemolyticus]	0.79	gi|29611937|sp|P46232.2|RNT_VIBPA	RecName: Full=Ribonuclease T; AltName: Full=Exoribonuclease T; Short=RNase T [Vibrio parahaemolyticus RIMD 2210633]	0.79	GO:0000287;GO:0016896;GO:0090503;GO:0051252;GO:0008033;GO:0003676	223926.VP2114	ribonuclease T; Responsible for the end-turnover of tRNA: specifically removes the terminal [...]	0.7927	COG0847	_	_	K03683	rnt
orf01290_1	329	gi|636574527|gb|KDM92060.1|	DNA-directed RNA polymerase subunit alpha [Photobacterium halotolerans]	0.98	gi|61215937|sp|Q6LV91.1|RPOA_PHOPR	RecName: Full=DNA-directed RNA polymerase subunit alpha; Short=RNAP subunit alpha; AltName: Full=RNA polymerase subunit alpha; AltName: Full=Transcriptase subunit a	0.97	_	298386.PBPRA0345	DNA-directed RNA polymerase subunit alpha; DNA-dependent RNA polymerase catalyzes the transc [...]	0.9696	COG0202	_	_	K03040	rpoA
orf00111_1	1341	gi|636574458|gb|KDM91993.1|	DNA-directed RNA polymerase subunit beta [Photobacterium halotolerans]	0.93	gi|81398906|sp|Q6LLW2.1|RPOB_PHOPR	RecName: Full=DNA-directed RNA polymerase subunit beta; Short=RNAP subunit beta; AltName: Full=RNA polymerase subunit beta; AltName: Full=Transcriptase subunit beta	0.93	GO:0003899;GO:0032549;GO:0003677;GO:0005730;GO:0006144;GO:0006206;GO:0006351	298386.PBPRA3432	DNA-directed RNA polymerase subunit beta; DNA-dependent RNA polymerase catalyzes the transcr [...]	0.9291	COG0085	_	_	K03043	rpoB
orf00112_1	1407	gi|653001927|ref|WP_027254126.1|	DNA-directed RNA polymerase subunit beta' [Photobacterium halotolerans]	0.93	gi|115305566|sp|Q6LLW3.2|RPOC_PHOPR	RecName: Full=DNA-directed RNA polymerase subunit beta'; Short=RNAP subunit beta'; AltName: Full=RNA polymerase subunit beta'; AltName: Full=Transcriptase subunit	0.91	_	298386.PBPRA3431	DNA-directed RNA polymerase subunit beta'; DNA-dependent RNA polymerase catalyzes the transc [...]	0.916	COG0086	_	_	K03046	rpoC
orf01393_1	93	gi|515528667|ref|WP_016961883.1|	DNA-directed RNA polymerase subunit omega [Enterovibrio norvegicus]	0.95	gi|31340414|sp|Q8DDV5.1|RPOZ_VIBVU	RecName: Full=DNA-directed RNA polymerase subunit omega; Short=RNAP omega subunit; AltName: Full=RNA polymerase omega subunit; AltName: Full=Transcriptase subunit o	0.95	GO:0003899;GO:0003677;GO:0005730;GO:0006144;GO:0006206;GO:0006351	216895.VV1_0851	DNA-directed RNA polymerase subunit omega; Promotes RNA polymerase assembly. Latches the N- [...]	0.9535	COG1758	_	_	K03060	rpoZ
orf01356_1	161	gi|491444826|ref|WP_005302613.1|	ribonuclease activity regulator protein RraA [Photobacterium damselae]	0.89	gi|33301271|sp|Q87T23.1|RRAA_VIBPA	RecName: Full=Regulator of ribonuclease activity A [Vibrio parahaemolyticus RIMD 2210633]	0.87	GO:0043086;GO:0051252;GO:0005737;GO:0008428	223926.VP0247	ribonuclease activity regulator protein RraA; Regulator of RNase E/rne, which inhibits the e [...]	0.8679	COG0684	_	_	K02553	rraA, menG
orf00113_1	151	gi|493697875|ref|WP_006647701.1|	putative regulator of sigma D [Photobacterium sp. SKA34]	0.67	gi|119367352|sp|Q2NWR3.1|RSD_SODGM	RecName: Full=Regulator of sigma D [Sodalis glossinidius str. 'morsitans']	0.61	_	_	_	_	_	_	_	K07740	rsd
orf01161_1	278	gi|494974667|ref|WP_007700692.1|	Sigma factor RpoE negative regulatory protein RseB precursor [Cronobacter universalis]	0.53	_	_	_	_	_	_	_	_	_	_	K03598	rseB
orf01088_1	448	gi|494074203|ref|WP_007016260.1|	zinc metallopeptidase RseP [Bermanella marisrubri]	0.54	gi|1175509|sp|P44936.1|RSEP_HAEIN	RecName: Full=Regulator of sigma E protease; AltName: Full=S2P endopeptidase; AltName: Full=Site-2 protease RseP; Short=S2P protease RseP; AltName: Full=Site-2-type	0.52	_	_	_	_	_	_	_	K11749	rseP
orf00136_1	334	gi|577064785|gb|EUD01658.1|	ribosome small subunit-dependent GTPase A [Providencia alcalifaciens RIMD 1656011]	0.7	gi|259495478|sp|C6DFN0.1|RSGA_PECCP	RecName: Full=Putative ribosome biogenesis GTPase RsgA [Pectobacterium carotovorum subsp. carotovorum PC1]	0.68	GO:0005488	_	_	_	_	_	_	K06949	rsgA, engC
orf01432_1	419	gi|501543857|ref|WP_012548969.1|	16S rRNA methyltransferase [Aliivibrio salmonicida]	0.59	gi|224493257|sp|B4F1L5.1|RSMB_PROMH	RecName: Full=Ribosomal RNA small subunit methyltransferase B; AltName: Full=16S rRNA m5C967 methyltransferase; AltName: Full=rRNA (cytosine-C(5)-)-methyltransfera	0.61	GO:0008152	_	_	_	_	_	_	K03500	rsmB, sun
orf00230_1	352	gi|550181587|ref|WP_022589645.1|	putative Ribosomal RNA small subunit methyltransferase C [Vibrio nigripulchritudo]	0.58	gi|81859839|sp|Q7MHY6.1|RSMC_VIBVY	RecName: Full=Ribosomal RNA small subunit methyltransferase C; AltName: Full=16S rRNA m2G1207 methyltransferase; AltName: Full=rRNA (guanine-N(2)-)-methyltransferas	0.58	GO:0016740	_	_	_	_	_	_	K00564	rsmC
orf00396_1	187	gi|544862161|ref|WP_021276492.1|	ribosomal protein L11 methyltransferase-like protein [Bacteriovorax sp. DB6_IX]	0.58	gi|229564338|sp|A1SX22.1|RLMG_PSYIN	RecName: Full=Ribosomal RNA large subunit methyltransferase G; AltName: Full=23S rRNA m2G1835 methyltransferase; AltName: Full=rRNA (guanine-N(2)-)-methyltransfera	0.52	GO:0008152;GO:0008168	_	_	_	_	_	_	K00564	rsmC
orf00397_1	151	gi|544855700|ref|WP_021270166.1|	ribosomal protein L11 methyltransferase-like protein [Bacteriovorax sp. BSW11_IV]	0.71	gi|229470399|sp|A1S8P4.1|RLMG_SHEAM	RecName: Full=Ribosomal RNA large subunit methyltransferase G; AltName: Full=23S rRNA m2G1835 methyltransferase; AltName: Full=rRNA (guanine-N(2)-)-methyltransfera	0.6	GO:0008152;GO:0016740	_	_	_	_	_	_	K00564	rsmC
orf01401_1	187	gi|517452905|ref|WP_018623699.1|	hypothetical protein [Kangiella aquimarina]	0.68	gi|1176277|sp|P44869.1|RSMD_HAEIN	RecName: Full=Ribosomal RNA small subunit methyltransferase D; AltName: Full=16S rRNA m2G966 methyltransferase; AltName: Full=rRNA (guanine-N(2)-)-methyltransferase	0.6	GO:0008152;GO:0016740	_	_	_	_	_	_	K08316	rsmD
orf01183_1	241	gi|492903467|ref|WP_006033873.1|	16S rRNA methyltransferase [Moritella sp. PE36]	0.69	gi|1176097|sp|P44627.1|RSME_HAEIN	RecName: Full=Ribosomal RNA small subunit methyltransferase E; AltName: Full=16S rRNA m3U1498 methyltransferase [Haemophilus influenzae Rd KW20]	0.69	_	_	_	_	_	_	_	K09761	rsmE
orf00723_1	483	gi|496275047|ref|WP_008987085.1|	16S rRNA methyltransferase [Photobacterium leiognathi]	0.61	gi|81844637|sp|Q8D9F3.1|RSMF_VIBVU	RecName: Full=Ribosomal RNA small subunit methyltransferase F; AltName: Full=16S rRNA m5C1407 methyltransferase; AltName: Full=rRNA (cytosine-C(5)-)-methyltransfera	0.59	GO:0008168	_	_	_	_	_	_	K11392	rsmF
orf01236_1	296	gi|550277466|ref|WP_022603973.1|	putative methyltransferase [Vibrio nigripulchritudo]	0.73	gi|17369150|sp|Q9KUD9.1|RSMI_VIBCH	RecName: Full=Ribosomal RNA small subunit methyltransferase I; AltName: Full=16S rRNA 2'-O-ribose C1402 methyltransferase; AltName: Full=rRNA (cytidine-2'-O-)-methy	0.69	_	_	_	_	_	_	_	K07056	rsmI
orf00025_1	245	gi|491998564|ref|WP_005714071.1|	methyltransferase [Haemophilus SAM-dependent methyltransferase, SmtA [Haemophilus parasuis ACL32975	0.62	gi|259646846|sp|B8F6M3.2|RSMJ_HAEPS	RecName: Full=Ribosomal RNA small subunit methyltransferase J; AltName: Full=16S rRNA m2G1516 methyltransferase; AltName: Full=rRNA (guanine-N(2)-)-methyltransfera	0.62	_	_	_	_	_	_	_	K15984	rsmJ
orf00655_1	231	gi|639231629|gb|KDN27984.1|	16S rRNA pseudouridylate synthase [Vibrio fortis]	0.69	gi|34098734|sp|Q9KRK5.1|RSUA_VIBCH	RecName: Full=Ribosomal small subunit pseudouridine synthase A; AltName: Full=16S pseudouridylate 516 synthase; AltName: Full=16S rRNA pseudouridine(516) synthase;	0.65	GO:0016853	_	_	_	_	_	_	K06183	rsuA
orf00524_1	200	gi|658960629|ref|WP_029808837.1|	ATP-dependent DNA helicase RuvA [Vibrio parahaemolyticus]	0.7	gi|31076902|sp|Q87QU8.1|RUVA_VIBPA	RecName: Full=Holliday junction ATP-dependent DNA helicase RuvA [Vibrio parahaemolyticus RIMD 2210633]	0.7	_	_	_	_	_	_	_	K03550	ruvA
orf00525_1	343	gi|504879586|ref|WP_015066688.1|	Holliday junction DNA helicase RuvB [Alteromonas macleodii]	0.85	gi|238693244|sp|B4RTT8.1|RUVB_ALTMD	RecName: Full=Holliday junction ATP-dependent DNA helicase RuvB	0.85	GO:0003677;GO:0006281;GO:0005524;GO:0032508;GO:0009432;GO:0009379;GO:0009378;GO:0006310;GO:0005657	314275.MADE_02690	Holliday junction DNA helicase RuvB; The ruvA-ruvB complex in the presence of ATP renatures [...]	0.8506	COG2255	_	_	K03551	ruvB
orf00523_1	155	gi|653001242|ref|WP_027253444.1|	crossover junction endodeoxyribonuclease RuvC [Photobacterium halotolerans]	0.76	gi|81615323|sp|Q6LT51.1|RUVC_PHOPR	RecName: Full=Crossover junction endodeoxyribonuclease RuvC; AltName: Full=Holliday junction nuclease RuvC; AltName: Full=Holliday junction resolvase RuvC [Photobac	0.75	GO:0004520;GO:0046872;GO:0006308;GO:0090305;GO:0006974	205914.HS_0509	Holliday junction resolvase; Nuclease that resolves Holliday junction intermediates in genet [...]	0.7566	COG0817	_	_	K01159	ruvC
orf01185_1	128	gi|499538927|ref|WP_011219710.1|	Holliday junction resolvase [Photobacterium profundum]	0.77	gi|62900980|sp|Q6LMM2.1|RUVX_PHOPR	RecName: Full=Putative Holliday junction resolvase [Photobacterium profundum]	0.77	GO:0006974;GO:0006259;GO:0016788	298386.PBPRA3140	Holliday junction resolvase-like protein; Could be a nuclease that resolves Holliday junctio [...]	0.7661	COG0816	_	_	K07447	ruvX
orf01087_1	802	gi|515593250|ref|WP_017025888.1|	outer membrane protein assembly factor YaeT [Vibrio rumoiensis]	0.61	gi|259710199|sp|C5B7R5.1|BAMA_EDWI9	RecName: Full=Outer membrane protein assembly factor BamA; Flags: Precursor [Edwardsiella ictaluri 93-146]	0.61	_	_	_	_	_	_	_	K07277	SAM50, TOB55, bamA
orf00717_1	199	gi|491441409|ref|WP_005299200.1|	putative SanA protein [Photobacterium damselae]	0.7	gi|1175853|sp|P45130.1|SANA_HAEIN	RecName: Full=Protein SanA homolog [Haemophilus influenzae Rd KW20]	0.66	_	_	_	_	_	_	_	K03748	sanA
orf00926_1	428	gi|494731383|ref|WP_007467249.1|	Seryl-tRNA synthetase [Photobacterium sp. AK15]	0.78	gi|67461771|sp|Q6LT00.1|SYS_PHOPR	RecName: Full=Serine--tRNA ligase; AltName: Full=Seryl-tRNA synthetase; Short=SerRS; AltName: Full=Seryl-tRNA(Ser/Sec) synthetase [Photobacterium profundum]	0.78	GO:0006418;GO:0000166;GO:0004812	298386.PBPRA1165	seryl-tRNA synthetase; Catalyzes the attachment of serine to tRNA(Ser). Is also able to amin [...]	0.7809	COG0172	_	_	K01875	SARS, serS
orf01217_1	914	gi|491513611|ref|WP_005371244.1|	preprotein translocase subunit SecA [Photobacterium angustum]	0.85	gi|226732261|sp|B5FB28.1|SECA_VIBFM	RecName: Full=Protein translocase subunit SecA [Vibrio fischeri MJ11]	0.84	GO:0006605;GO:0008152;GO:0005524;GO:0004386;GO:0017038;GO:0005737;GO:0065002;GO:0046872;GO:0005886	150340.VEA_004483	protein export cytoplasm protein SecA ATPase RNA helicase	0.8436	COG0653	_	_	K03070	secA
orf01372_1	159	gi|515576786|ref|WP_017009548.1|	preprotein translocase subunit SecB [Enterovibrio calviensis]	0.87	gi|81615684|sp|Q6LVL0.1|SECB_PHOPR	RecName: Full=Protein-export protein SecB [Photobacterium profundum]	0.86	GO:0006457;GO:0051082;GO:0051262;GO:0015031;GO:0005737	298386.PBPRA0226	preprotein translocase subunit SecB; One of the proteins required for the normal export of p [...]	0.8939	COG1952	_	_	K03071	secB
orf00105_1	123	gi|494726921|ref|WP_007462787.1|	Preprotein translocase subunit SecE [Photobacterium sp. AK15]	0.74	gi|7994688|sp|Q9ZNE7.1|SECE_VIBAL	RecName: Full=Protein translocase subunit SecE	0.72	GO:0071806;GO:0016020;GO:0006886;GO:0008565;GO:0044464;GO:1902582	_	_	_	_	_	_	K03073	secE
orf00287_1	126	gi|493272875|ref|WP_006230688.1|	preprotein translocase subunit SecG [Photobacterium profundum]	0.82	gi|84028696|sp|P0AGA1.1|SECG_ECO57	RecName: Full=Protein-export membrane protein SecG; AltName: Full=P12; AltName: Full=Preprotein translocase band 1 subunit [Escherichia coli sp	0.81	GO:0071806;GO:0009306;GO:0016021;GO:0015450;GO:0009941	298386.PBPRA0607	putative protein export-membrane protein	0.8182	COG1314	_	_	K03075	secG
orf01295_1	439	gi|595578762|emb|CDO00541.1|	preprotein translocase membrane subunit [Photobacterium phosphoreum ANT220]	0.93	gi|12644346|sp|P78283.2|SECY_VIBCH	RecName: Full=Protein translocase subunit SecY [Vibrio cholerae O1 biovar El Tor str. N16961]	0.9	GO:0006605;GO:0065002;GO:0043952;GO:0016021;GO:0005622;GO:0005886	298386.PBPRA0340	preprotein translocase subunit SecY; Involved in protein export (By similarity)	0.9291	COG0201	_	_	K03076	secY
orf00470_1	82	gi|491524522|ref|WP_005382149.1|	MULTISPECIES: SeqA protein SeqA protein [Vibrio alginolyticus 12G01]	0.74	gi|357580478|sp|E1W6L8.1|SEQA_HAEP3	RecName: Full=Negative modulator of initiation of replication	0.66	_	_	_	_	_	_	_	K03645	seqA
orf00471_1	71	gi|653000435|ref|WP_027252639.1|	replication initiation regulator SeqA [Photobacterium halotolerans]	0.77	gi|357580480|sp|C4K392.1|SEQA_HAMD5	RecName: Full=Negative modulator of initiation of replication	0.72	_	_	_	_	_	_	_	K03645	seqA
orf00196_1	616	gi|491512207|ref|WP_005369841.1|	RNA polymerase sigma factor RpoD [Photobacterium angustum]	0.93	gi|1710680|sp|P00579.2|RPOD_ECOLI	RecName: Full=RNA polymerase sigma factor RpoD; AltName: Full=Sigma-70 [Escherichia coli K-12]	0.89	GO:0001123;GO:0003677;GO:0006355;GO:0005737;GO:0005667;GO:0003700;GO:0016987;GO:0045449	298386.PBPRA0430	RNA polymerase sigma factor RpoD; Sigma factors are initiation factors that promote the atta [...]	0.9101	COG0568	_	_	K03086	SIG1, rpoD
orf01143_1	336	gi|654555545|ref|WP_028022939.1|	RNA polymerase sigma factor RpoS [Enterovibrio calviensis]	0.89	gi|27735253|sp|P35540.3|RPOS_SHIFL	RecName: Full=RNA polymerase sigma factor RpoS; AltName: Full=Sigma S; AltName: Full=Sigma-38 [Shigella flexneri]	0.9	GO:0001123;GO:0003677;GO:0006355;GO:0006950;GO:0005737;GO:0005667;GO:0045449;GO:0003700;GO:0016987	298386.PBPRA3071	putative RNA polymerase sigma-38 factor; Sigma factors are initiation factors that promote t [...]	0.9293	COG0568	_	_	K03087	SIG2, rpoS
orf01163_1	191	gi|543216165|ref|WP_021022105.1|	RNA polymerase sigma factor AlgU [Salinivibrio costicola]	0.78	gi|1173163|sp|P44790.1|RPOE_HAEIN	RecName: Full=ECF RNA polymerase sigma-E factor; AltName: Full=RNA polymerase sigma-E factor; AltName: Full=Sigma-24 [Haemophilus influenzae Rd KW20]	0.75	_	216895.VV1_1559	RNA polymerase sigma factor RpoE	0.7978	COG1595	_	_	K03088	SIG3.2, rpoE
orf01399_1	285	gi|494733713|ref|WP_007469540.1|	RNA polymerase sigma factor RpoH [Photobacterium sp. AK15]	0.88	gi|29611852|sp|Q8DD54.1|RPOH_VIBVU	RecName: Full=RNA polymerase sigma factor RpoH; AltName: Full=RNA polymerase sigma-32 factor [Vibrio vulnificus CMCP6]	0.86	GO:0001123;GO:0003677;GO:0006355;GO:0005737;GO:0009408;GO:0005667;GO:0008270;GO:0045449;GO:0003700;GO:0016987	216895.VV1_1158	RNA polymerase factor sigma-32; Sigma factors are initiation factors that promote the attach [...]	0.8632	COG0568	_	_	K03089	SIG3.3.1, rpoH
orf01261_1	384	gi|652970657|ref|WP_027223549.1|	RNA polymerase factor sigma-54 [Legionella pneumophila]	0.58	gi|22257027|sp|Q9S0L2.1|RP54_SHEVD	RecName: Full=RNA polymerase sigma-54 factor [Shewanella violacea DSS12]	0.57	_	_	_	_	_	_	_	K03092	SIG54, rpoN
orf01262_1	66	gi|649359896|gb|KDR93892.1|	putative RNA polymerase sigma-54 factor RpoN [ [[Clostridium]	0.82	gi|172046065|sp|P38944.3|RP54_CLOK5	RecName: Full=Putative RNA polymerase sigma-54 factor [Clostridium kluyveri DSM 555]	0.77	_	_	_	_	_	_	_	K03092	SIG54, rpoN
orf00445_1	155	gi|515590771|ref|WP_017023427.1|	phosphohistidine phosphatase [Aliivibrio logei]	0.54	_	_	_	_	_	_	_	_	_	_	K08296	sixA
orf00272_1	144	gi|511821196|ref|WP_016401308.1|	FKBP-type peptidyl-prolyl cis-trans isomerase slpA [Agarivorans albus]	0.64	gi|84028129|sp|P0AEM2.2|FKBX_ECO57	RecName: Full=FKBP-type 16 kDa peptidyl-prolyl cis-trans isomerase; Short=PPIase; AltName: Full=Rotamase [Escherichia coli O157:H7]	0.58	_	_	_	_	_	_	_	K03774	slpA
orf00303_1	648	gi|488495480|ref|WP_002538924.1|	Soluble lytic murein transglycosylase precursor [Grimontia sp. AK16]	0.59	gi|20141636|sp|P39434.2|SLT_SALTY	RecName: Full=Soluble lytic murein transglycosylase; AltName: Full=Peptidoglycan lytic exotransglycosylase; AltName: Full=Slt70; Flags: Precursor [Salmonella enteric	0.53	GO:0003824	_	_	_	_	_	_	K08309	slt
orf01326_1	77	gi|504793615|ref|WP_014980717.1|	phi X174 lysis protein [Alteromonas macleodii]	0.62	_	_	_	_	_	_	_	_	_	_	K03745	slyX
orf01429_1	157	gi|503339055|ref|WP_013573716.1|	MULTISPECIES: hypothetical protein [Rahnella]	0.78	gi|254772899|sp|B7VMW8.1|SMG_VIBSL	RecName: Full=Protein Smg homolog [Vibrio splendidus LGP32]	0.76	_	575788.VS_3123	hypothetical protein	0.758	COG2922	_	_	K03747	smg
orf00327_1	160	gi|494728855|ref|WP_007464721.1|	tmRNA-binding protein SmpB [Photobacterium sp. AK15]	0.79	gi|22096165|sp|Q8ZH14.3|SSRP_YERPE	RecName: Full=SsrA-binding protein [Yersinia pestis]	0.8	_	273123.YPTB1135	SsrA-binding protein; Binds specifically to the ssrA RNA (tmRNA) and is required for stable [...]	0.8	COG0691	_	_	K03664	smpB
orf00301_1	462	gi|653404425|gb|KEA53267.1|	DNA repair protein RadA [Mangrovibacter sp. MFB070]	0.82	gi|134579|sp|P24554.1|RADA_ECOLI	RecName: Full=DNA repair protein RadA; AltName: Full=DNA repair protein Sms [Escherichia coli K-12]	0.81	GO:0046872;GO:0005524;GO:0006281;GO:0003684;GO:0006200;GO:0008094	216895.VV1_1732	DNA repair protein RadA; May play a role in the repair of endogenous alkylation damage (By s [...]	0.8296	COG1066	_	_	K04485	sms, radA
orf00959_1	194	gi|639052551|ref|WP_024459545.1|	superoxide dismutase [Marinimicrobium sp. LS-A18]	0.84	gi|61246038|sp|P0A2F4.2|SODF_SALTY	RecName: Full=Superoxide dismutase [Salmonella enterica subsp. enterica serovar Typhimurium str. LT2]	0.78	_	351348.Maqu_2023	superoxide dismutase; Destroys radicals which are normally produced within the cells and whi [...]	0.8333	COG0605	_	_	K04564	SOD2
orf00548_1	328	gi|496274635|ref|WP_008986673.1|	peptidase [Photobacterium peptidase S49 family protein [Photobacterium leiognathi subsp. mandapamensis svers.1.1.]	0.79	gi|1174392|sp|P45315.1|SOHB_HAEIN	RecName: Full=Probable protease SohB [Haemophilus influenzae Rd KW20]	0.68	GO:0004252;GO:0006508;GO:0005886	298386.PBPRA2480	putative periplasmic protease	0.8006	COG0616	_	_	K04774	sohB
orf01394_1	704	gi|494733596|ref|WP_007469462.1|	GTP pyrophosphokinase, (p)ppGpp synthetase II [Photobacterium sp. AK15]	0.86	gi|81544322|sp|Q9KNM2.1|SPOT_VIBCH	RecName: Full=Guanosine-3',5'-bis(diphosphate) 3'-pyrophosphohydrolase; AltName: Full=Penta-phosphate guanosine-3'-pyrophosphohydrolase; Short=(ppGpp)ase [Vibrio ch	0.85	GO:0016310;GO:0015969;GO:0016597;GO:0016301	298386.PBPRA0189	bifunctional (p)ppGpp synthetase II/guanosine-3',5'-bis pyrophosphate 3'-pyrophosphohydrolas [...]	0.8506	COG0317	_	_	K01139	spoT, HDDC3
orf00966_1	327	gi|499581421|ref|WP_011262204.1|	arabinase [Aliivibrio fischeri]	0.64	gi|34395936|sp|P08395.2|SPPA_ECOLI	RecName: Full=Protease 4; AltName: Full=Endopeptidase IV; AltName: Full=Protease IV; AltName: Full=Signal peptide peptidase [Escherichia coli K-12]	0.59	_	_	_	_	_	_	_	K04773	sppA
orf00967_1	279	gi|653848934|ref|WP_027697377.1|	protease 4 [Vibrio litoralis]	0.71	gi|81514303|sp|Q8Z6F3.1|SPPA_SALTI	RecName: Full=Protease 4; AltName: Full=Endopeptidase IV; AltName: Full=Protease IV; AltName: Full=Signal peptide peptidase [Salmonella enterica subsp. enterica ser	0.7	GO:0016020	_	_	_	_	_	_	K04773	sppA
orf00252_1	143	gi|494729053|ref|WP_007464919.1|	ATP-dependent RNA helicase SrmB [Photobacterium sp. AK15]	0.71	gi|1174440|sp|P44701.1|SRMB_HAEIN	RecName: Full=ATP-dependent RNA helicase SrmB [Haemophilus influenzae Rd KW20]	0.66	GO:1901363;GO:0097159;GO:0004386	_	_	_	_	_	_	K05590	srmB
orf00253_1	247	gi|496088124|ref|WP_008812631.1|	RNA helicase [Enterobacteriaceae bacterium 9_2_54FAA]	0.67	gi|134878|sp|P21507.1|SRMB_ECOLI	RecName: Full=ATP-dependent RNA helicase SrmB [Escherichia coli K-12]	0.64	GO:1901363;GO:0097159;GO:0004386	_	_	_	_	_	_	K05590	srmB
orf01133_1	454	gi|499538847|ref|WP_011219630.1|	signal recognition particle protein Srp54 [Photobacterium profundum]	0.87	gi|1174434|sp|P44518.1|SRP54_HAEIN	RecName: Full=Signal recognition particle protein; AltName: Full=Fifty-four homolog [Haemophilus influenzae Rd KW20]	0.86	GO:0006614;GO:0006184;GO:0005525;GO:0048500;GO:0003924;GO:0008312	298386.PBPRA3042	putative signal recognition particle protein	0.8657	COG0541	_	_	K03106	SRP54, ffh
orf01278_1	171	gi|520912618|ref|WP_020332215.1|	Single-stranded DNA-binding protein [Vibrio fluvialis]	0.76	gi|37999377|sp|Q87LA3.1|SSB_VIBPA	RecName: Full=Single-stranded DNA-binding protein; Short=SSB [Vibrio parahaemolyticus RIMD 2210633]	0.76	GO:0003677	338187.VIBHAR_03705	single-stranded DNA-binding protein	0.7528	COG0629	_	_	K03111	ssb
orf01241_1	212	gi|636575230|gb|KDM92755.1|	stringent starvation protein A [Photobacterium halotolerans]	0.92	gi|81174731|sp|P0ACA5.2|SSPA_ECO57	RecName: Full=Stringent starvation protein A [Escherichia coli O157:H7]	0.86	_	298386.PBPRA3232	stringent starvation protein A	0.9143	COG0625	_	_	K03599	sspA, mglA
orf01240_1	137	gi|589589690|gb|EXI61891.1|	peptidase [Mannheimia haemolytica serotype A1/A6 str. PKL10]	0.69	gi|1174447|sp|P45206.1|SSPB_HAEIN	RecName: Full=Stringent starvation protein B homolog; AltName: Full=Adapter protein SspB; AltName: Full=Specificity-enhancing factor SspB [Haemophilus influenzae Rd	0.71	_	228400.HSM_1222	ClpXP protease specificity-enhancing factor	0.767	COG2969	_	_	K03600	sspB
orf00093_1	473	gi|491619063|ref|WP_005476613.1|	soluble pyridine nucleotide transhydrogenase [Vibrio sp. 16]	0.83	gi|33301653|sp|Q8DD46.1|STHA_VIBVU	RecName: Full=Soluble pyridine nucleotide transhydrogenase; Short=STH; AltName: Full=NAD(P)(+) transhydrogenase [Vibrio vulnificus CMCP6]	0.84	GO:0006769;GO:0006739;GO:0050660;GO:0005737;GO:0055114;GO:0046497;GO:0045454;GO:1902600;GO:0003957	216895.VV1_1168	soluble pyridine nucleotide transhydrogenase; Conversion of NADPH, generated by peripheral c [...]	0.8388	COG1249	_	_	K00322	sthA, udhA
orf00179_1	433	gi|491512253|ref|WP_005369887.1|	peptidyl-prolyl cis-trans isomerase [Photobacterium angustum]	0.59	gi|121956507|sp|Q7MP84.2|SURA_VIBVY	RecName: Full=Chaperone SurA; AltName: Full=Peptidyl-prolyl cis-trans isomerase SurA; Short=PPIase SurA; AltName: Full=Rotamase SurA; Flags: Precursor [Vibrio vuln	0.57	GO:0043170;GO:0009987	_	_	_	_	_	_	K03771	surA
orf00378_1	147	gi|652483769|ref|WP_026878394.1|	hypothetical protein [Ignatzschineria larvae]	0.69	gi|150421689|sp|Q8XGY4.2|TADA_SALTI	RecName: Full=tRNA-specific adenosine deaminase [Salmonella enterica subsp. enterica serovar TADA_SALTY RecName: Full=tRNA-specific	0.67	_	_	_	_	_	_	_	K11991	tadA
orf00806_1	642	gi|503997617|ref|WP_014231611.1|	MULTISPECIES: threonyl-tRNA synthetase [Vibrio]	0.89	gi|31340445|sp|Q87Q70.1|SYT_VIBPA	RecName: Full=Threonine--tRNA ligase; AltName: Full=Threonyl-tRNA synthetase; Short=ThrRS [Vibrio parahaemolyticus RIMD 2210633]	0.89	_	223926.VP1280	threonyl-tRNA synthetase	0.8879	COG0441	_	_	K01868	TARS, thrS
orf00019_1	54	gi|515523821|ref|WP_016957075.1|	hypothetical protein [Catenovulum agarivorans]	0.84	gi|254784055|sp|B1KR04.1|TATA_SHEWM	RecName: Full=Sec-independent protein translocase protein TatA [Shewanella woodyi ATCC 51908]	0.76	GO:0006886;GO:0009306;GO:0008320;GO:0005887;GO:0033281;GO:0043953	392500.Swoo_0524	twin arginine-targeting protein translocase; Required for correct localization of precursor [...]	0.7593	COG1826	_	_	K03116	tatA
orf00022_1	118	gi|491172492|ref|WP_005030859.1|	twin arginine-targeting protein translocase TatC [Acinetobacter bereziniae]	0.66	gi|1176320|sp|P44560.1|TATC_HAEIN	RecName: Full=Sec-independent protein translocase protein TatC [Haemophilus influenzae Rd KW20]	0.61	GO:0006810;GO:0044425;GO:0005886	_	_	_	_	_	_	K03118	tatC
orf00298_1	227	gi|503622046|ref|WP_013856122.1|	deoxyribonuclease [Vibrio TatD family DNase [Vibrio anguillarum 775]	0.66	gi|1176481|sp|P39408.2|YJJV_ECOLI	RecName: Full=Uncharacterized deoxyribonuclease YjjV [Escherichia coli K-12]	0.62	_	_	_	_	_	_	_	K03424	tatD
orf00903_1	256	gi|488498293|ref|WP_002541735.1|	putative deoxyribonuclease YcfH [Grimontia sp. AK16]	0.77	gi|1175659|sp|P44718.1|Y454_HAEIN	RecName: Full=Uncharacterized deoxyribonuclease HI_0454 [Haemophilus influenzae Rd KW20]	0.71	_	326442.PSHAa1800	metallo-dependent hydrolase	0.7589	COG0084	_	_	K03424	tatD
orf00233_1	462	gi|494734839|ref|WP_007470650.1|	H(+)/Cl(-) exchange transporter ClcA [Photobacterium sp. AK15]	0.76	gi|30172805|sp|Q87GZ9.1|CLCA_VIBPA	RecName: Full=H(+)/Cl(-) exchange transporter ClcA [Vibrio parahaemolyticus RIMD 2210633]	0.75	GO:0016020;GO:0006820;GO:0055085;GO:0005216	298386.PBPRA0530	chloride channel protein	0.7602	COG0038	_	_	K03281	TC.CIC
orf00645_1	312	gi|515595123|ref|WP_017027745.1|	transporter [Vibrio breoganii]	0.71	gi|2500897|sp|Q58715.1|Y1319_METJA	RecName: Full=Uncharacterized sodium-dependent transporter MJ1319 [Methanocaldococcus jannaschii DSM 2661]	0.61	_	_	_	_	_	_	_	K03308	TC.NSS
orf00646_1	134	gi|515790012|ref|WP_017222421.1|	transporter [Moritella dasanensis]	0.81	gi|1175298|sp|P44849.1|Y736_HAEIN	RecName: Full=Uncharacterized sodium-dependent transporter HI_0736 [Haemophilus influenzae Rd KW20]	0.8	GO:0055085;GO:0016021;GO:0006812;GO:0005328;GO:0006836	_	_	_	_	_	_	K03308	TC.NSS
orf00918_1	520	gi|595581341|emb|CDN98125.1|	putative sulfate transporter YbaR [Photobacterium phosphoreum ANT220]	0.79	gi|20141935|sp|P55189.2|YBAR_BACSU	RecName: Full=Putative sulfate transporter YbaR [Bacillus subtilis subsp. subtilis str. 168]	0.61	_	298386.PBPRA1185	putative sulfate permease family protein	0.7891	COG0659	_	_	K03321	TC.SULP
orf01375_1	113	gi|520912920|ref|WP_020332488.1|	L-threonine 3-dehydrogenase [Vibrio fluvialis]	0.88	gi|67461832|sp|Q7MFL5.1|TDH_VIBVY	RecName: Full=L-threonine 3-dehydrogenase [Vibrio vulnificus YJ016]	0.88	GO:0008270;GO:0008743;GO:0055114;GO:0005737;GO:0006563;GO:0019518	_	_	_	_	_	_	K00060	tdh
orf01376_1	212	gi|504000952|ref|WP_014234946.1|	MULTISPECIES: L-threonine 3-dehydrogenase [Vibrio]	0.94	gi|29427398|sp|P59410.1|TDH_VIBPA	RecName: Full=L-threonine 3-dehydrogenase [Vibrio parahaemolyticus RIMD 2210633]	0.94	GO:0008270;GO:0008743;GO:0055114;GO:0005737;GO:0006563;GO:0019518	223926.VPA1509	L-threonine 3-dehydrogenase	0.9427	COG1063	_	_	K00060	tdh
orf00494_1	191	gi|555249257|ref|WP_023232887.1|	thymidine kinase [Salmonella thymidine kinase [Salmonella enterica subsp. enterica serovar Chester str. ATCC 11997]	0.82	gi|73920112|sp|Q57NR0.1|KITH_SALCH	RecName: Full=Thymidine kinase [Salmonella enterica subsp. enterica serovar Choleraesuis str. SC-B67]	0.82	_	321314.SC1745	thymidine kinase	0.8229	COG1435	_	_	K00857	tdk, TK
orf00680_1	301	gi|494725530|ref|WP_007461396.1|	Integral membrane protein TerC [Photobacterium sp. AK15]	0.76	gi|38604642|sp|P60067.1|ALX_PHOLL	RecName: Full=Inner membrane protein alx [Photorhabdus luminescens subsp. laumondii TTO1]	0.69	_	298386.PBPRA2002	putative transmembrane transportprotein	0.7568	COG0861	_	_	K05794	terC
orf00901_1	194	gi|499537165|ref|WP_011217948.1|	DNA transformation protein [Photobacterium profundum]	0.72	_	_	_	_	_	_	_	_	_	_	K07343	tfoX
orf00350_1	375	gi|490542085|ref|WP_004407209.1|	queuine tRNA-ribosyltransferase [Vibrio nigripulchritudo]	0.92	gi|31340452|sp|Q8DEY0.2|TGT_VIBVU	RecName: Full=Queuine tRNA-ribosyltransferase; AltName: Full=Guanine insertion enzyme; AltName: Full=tRNA-guanine transglycosylase [Vibrio vulnificus 56749	0.91	GO:0008616;GO:0046872;GO:0008479	196600.VV0746	queuine tRNA-ribosyltransferase; Exchanges the guanine residue with 7-aminomethyl-7- deazagu [...]	0.9113	COG0343	_	_	K00773	tgt, QTRT1
orf00191_1	326	gi|491443647|ref|WP_005301435.1|	thiamine ABC transporter substrate-binding protein [Photobacterium damselae]	0.7	gi|2507359|sp|P31550.2|THIB_ECOLI	RecName: Full=Thiamine-binding periplasmic protein; Flags: Precursor [Escherichia coli K-12]	0.7	_	_	_	_	_	_	_	K02064	thiB, tbpA
orf00013_1	632	gi|491643499|ref|WP_005501027.1|	phosphomethylpyrimidine synthase ThiC [Grimontia hollisae]	0.86	gi|166228066|sp|A7N141.1|THIC_VIBCB	RecName: Full=Phosphomethylpyrimidine synthase; AltName: Full=Hydroxymethylpyrimidine phosphate synthase; Short=HMP-P synthase; Short=HMP-phosphate synthase; Short	0.89	GO:0009228;GO:0016829;GO:0008270;GO:0051539;GO:0009229	150340.VEA_002072	thiamin biosynthesis protein ThiC	0.8938	COG0422	_	_	K03147	thiC
orf00391_1	357	gi|491638720|ref|WP_005496249.1|	tRNA s(4)U8 sulfurtransferase [Vibrio parahaemolyticus]	0.77	gi|31077023|sp|Q87RT6.1|THII_VIBPA	RecName: Full=tRNA sulfurtransferase; AltName: Full=Sulfur carrier protein ThiS sulfurtransferase; AltName: Full=Thiamine biosynthesis protein ThiI; AltName: Full=t	0.77	GO:0072528;GO:0003723;GO:0000166;GO:0016740;GO:0019438;GO:0044272	223926.VP0691	thiamine biosynthesis protein ThiI; Required for the synthesis of the thiazole moiety (By si [...]	0.7685	COG0301	_	_	K03151	thiI
orf00392_1	74	gi|491872608|ref|WP_005645086.1|	tRNA s(4)U8 sulfurtransferase [Haemophilus haemolyticus]	0.78	gi|189030613|sp|A6VQ53.1|THII_ACTSZ	RecName: Full=tRNA sulfurtransferase; AltName: Full=Sulfur carrier protein ThiS sulfurtransferase; AltName: Full=Thiamine biosynthesis protein ThiI; AltName: Full=	0.74	_	339671.Asuc_1748	thiamine biosynthesis protein ThiI; Required for the synthesis of the thiazole moiety (By si [...]	0.75	COG0607	_	_	K03151	thiI
orf00393_1	83	gi|496274325|ref|WP_008986363.1|	oxidative-stress-resistance chaperone [Photobacterium leiognathi]	0.68	_	_	_	_	_	_	_	_	_	_	K03152	thiJ
orf00386_1	106	gi|516411519|ref|WP_017800917.1|	thiamine monophosphate kinase [Erwinia toletana]	0.77	gi|11135232|sp|P57532.1|THIL_BUCAI	RecName: Full=Thiamine-monophosphate kinase; Short=TMP kinase; Short=Thiamine-phosphate kinase [Buchnera aphidicola str. APS (Acyrthosiphon pisum)]	0.71	_	_	_	_	_	_	_	K00946	thiL
orf00387_1	213	gi|501545107|ref|WP_012549699.1|	thiamine monophosphate kinase [Aliivibrio salmonicida]	0.61	gi|81766199|sp|Q8XE87.1|THIL_ECO57	RecName: Full=Thiamine-monophosphate kinase; Short=TMP kinase; Short=Thiamine-phosphate kinase [Escherichia coli O157:H7]	0.56	_	_	_	_	_	_	_	K00946	thiL
orf00190_1	507	gi|490996091|ref|WP_004857818.1|	MULTISPECIES: thiamine transporter membrane protein [Enterobacteriaceae]	0.58	gi|1175489|sp|P44985.1|THIP_HAEIN	RecName: Full=Thiamine transport system permease protein ThiP [Haemophilus influenzae Rd KW20]	0.54	_	_	_	_	_	_	_	K02063	thiP
orf00189_1	234	gi|515525756|ref|WP_016959010.1|	thiamine ABC transporter ATP-binding protein [Enterovibrio norvegicus]	0.67	gi|81311031|sp|Q5E882.1|THIQ_VIBF1	RecName: Full=Thiamine import ATP-binding protein ThiQ [Vibrio fischeri ES114]	0.65	_	_	_	_	_	_	_	K02062	thiQ
orf00987_1	430	gi|491673771|ref|WP_005529913.1|	trigger factor [Vibrio trigger factor [Vibrio campbellii CAIM 519 = NBRC 15631]	0.8	gi|166229953|sp|A7MV84.1|TIG_VIBCB	RecName: Full=Trigger factor; Short=TF; AltName: Full=PPIase [Vibrio campbellii ATCC BAA-1116]	0.8	GO:0006457;GO:0003755;GO:0051301;GO:0000413;GO:0015031;GO:0007049;GO:0005737	338187.VIBHAR_01416	trigger factor; Involved in protein export. Acts as a chaperone by maintaining the newly syn [...]	0.8042	COG0544	_	_	K03545	tig
orf01077_1	440	gi|659037001|ref|WP_029856040.1|	tRNA(Ile)-lysidine synthetase [Vibrio parahaemolyticus]	0.57	gi|61217347|sp|Q87MF4.1|TILS_VIBPA	RecName: Full=tRNA(Ile)-lysidine synthase; AltName: Full=tRNA(Ile)-2-lysyl-cytidine synthase; AltName: Full=tRNA(Ile)-lysidine synthetase [Vibrio parahaemolyticus R	0.56	_	_	_	_	_	_	_	K04075	tilS, mesJ
orf00531_1	430	gi|640345825|ref|WP_024871475.1|	translocation protein TolB [Tolumonas sp. BRL6-1]	0.64	gi|32699710|sp|Q8ZGZ1.1|TOLB_YERPE	RecName: Full=Protein TolB; Flags: Precursor [Yersinia pestis]	0.66	GO:0006810	_	_	_	_	_	_	K03641	tolB
orf00207_1	432	gi|647294296|ref|WP_025738634.1|	outer membrane channel protein [Salinivibrio socompensis]	0.53	_	_	_	_	_	_	_	_	_	_	K12340	tolC
orf00209_1	139	gi|659913629|gb|KEK27173.1|	outer membrane channel protein [Shewanella xiamenensis]	0.53	_	_	_	_	_	_	_	_	_	_	K12340	tolC
orf00528_1	228	gi|494726005|ref|WP_007461871.1|	MotA/TolQ/ExbB proton channel family protein [Photobacterium sp. AK15]	0.85	gi|78103355|sp|P0ABV0.1|TOLQ_ECO57	RecName: Full=Protein TolQ [Escherichia coli O157:H7]	0.83	GO:0008565;GO:0016021;GO:0015031	298386.PBPRA2553	putative TolQ protein	0.8414	COG0811	_	_	K03562	tolQ
orf00529_1	150	gi|446852284|ref|WP_000929540.1|	biopolymer transporter TolR [Vibrio sp. RC341]	0.82	gi|1729994|sp|P50599.1|TOLR_PSEAE	RecName: Full=Protein TolR [Pseudomonas aeruginosa PAO1]	0.59	GO:0016021;GO:0015031;GO:0005215	312309.VF_0959	membrane spanning protein in TolA-TolQ-TolR complex	0.7832	COG0848	_	_	K03560	tolR
orf00549_1	675	gi|496274637|ref|WP_008986675.1|	topoisomerase I [Photobacterium DNA topoisomerase I [Photobacterium leiognathi subsp. mandapamensis svers.1.1.]	0.82	gi|11387201|sp|Q9KRB2.1|TOP1_VIBCH	RecName: Full=DNA topoisomerase 1; AltName: Full=DNA topoisomerase I; AltName: Full=Omega-protein; AltName: Full=Relaxing enzyme; AltName: Full=Swivelase; AltName:	0.8	_	298386.PBPRA2477	DNA topoisomerase I; The reaction catalyzed by topoisomerases leads to the conversion of one [...]	0.8074	COG0550	_	_	K03168	topA
orf00550_1	201	gi|501526740|ref|WP_012533245.1|	topoisomerase I [Aliivibrio DNA topoisomerase I [Vibrio fischeri MJ11]	0.9	gi|11387201|sp|Q9KRB2.1|TOP1_VIBCH	RecName: Full=DNA topoisomerase 1; AltName: Full=DNA topoisomerase I; AltName: Full=Omega-protein; AltName: Full=Relaxing enzyme; AltName: Full=Swivelase; AltName:	0.85	GO:0000287;GO:0003677;GO:0005524;GO:0003917;GO:0003918;GO:0006200;GO:0005694;GO:0006265	388396.VFMJ11_1124	DNA topoisomerase I; The reaction catalyzed by topoisomerases leads to the conversion of one [...]	0.895	COG0551	_	_	K03168	topA
orf01433_1	458	gi|491514737|ref|WP_005372370.1|	MULTISPECIES: potassium transporter peripheral membrane protein [Photobacterium]	0.88	gi|731009|sp|P39448.1|TRKA_VIBAL	RecName: Full=Trk system potassium uptake protein TrkA; Short=K(+)-uptake protein TrkA	0.86	GO:0071805;GO:0005886;GO:0015079	298386.PBPRA3582	potassium transporter peripheral membrane component	0.8755	COG0569	_	_	K03499	trkA
orf01434_1	275	gi|493935709|ref|WP_006880085.1|	potassium transporter TrkH [Vibrio brasiliensis]	0.87	gi|81728830|sp|Q87TN7.1|TRKH_VIBPA	RecName: Full=Trk system potassium uptake protein TrkH [Vibrio parahaemolyticus RIMD 2210633]	0.57	_	338187.VIBHAR_00395	K+ transport system protein	0.8509	COG0168	_	_	K03498	trkH
orf01436_1	79	gi|493275586|ref|WP_006233387.1|	potassium transporter TrkH [Photobacterium profundum]	0.9	_	_	_	GO:0022820;GO:0016021;GO:0071805;GO:0005886	_	_	_	_	_	_	K03498	trkH
orf00094_1	278	gi|492903229|ref|WP_006033635.1|	tRNA (uracil-5-)-methyltransferase [Moritella sp. PE36]	0.77	gi|123634093|sp|Q48A12.1|TRMA_COLP3	RecName: Full=tRNA/tmRNA (uracil-C(5))-methyltransferase; AltName: Full=tRNA (uracil(54)-C(5))-methyltransferase; AltName: Full=tRNA(m5U54)-methyltransferase; Shor	0.79	GO:0030488;GO:0030697	167879.CPS_0336	tRNA (uracil-5-)-methyltransferase; Catalyzes the formation of 5-methyl-uridine at position [...]	0.7993	COG2265	_	_	K00557	trmA
orf00095_1	73	gi|543169969|ref|WP_021021876.1|	tRNA (uracil-5-)-methyltransferase [Vibrio gazogenes]	0.64	gi|226706003|sp|B6ENT4.1|TRMA_ALISL	RecName: Full=tRNA/tmRNA (uracil-C(5))-methyltransferase; AltName: Full=tRNA (uracil(54)-C(5))-methyltransferase; AltName: Full=tRNA(m5U54)-methyltransferase; Shor	0.67	GO:0006396;GO:0008168	_	_	_	_	_	_	K00557	trmA
orf01191_1	249	gi|571260933|emb|CCQ39138.1|	Putative methyltransferase [Yersinia enterocolitica (type O:5) str. YE53/03]	0.79	gi|152060987|sp|A1JPV4.1|TRMB_YERE8	RecName: Full=tRNA (guanine-N(7)-)-methyltransferase; AltName: Full=tRNA (guanine(46)-N(7))-methyltransferase; AltName: Full=tRNA(m7G46)-methyltransferase [Yersini	0.78	GO:0008168;GO:0009451;GO:0032259;GO:0008033	393305.YE3442	tRNA (guanine-N(7)-)-methyltransferase; Catalyzes the formation of N(7)-methylguanine at pos [...]	0.7821	COG0220	_	_	K03439	trmB, METTL1
orf01130_1	255	gi|573501544|gb|ETT01959.1|	tRNA (guanine(37)-N(1))-methyltransferase [Providencia alcalifaciens tRNA (guanine(37)-N(1))-methyltransferase [Providencia alcalifacien	0.77	gi|26401013|sp|Q9KUF8.1|TRMD_VIBCH	RecName: Full=tRNA (guanine-N(1)-)-methyltransferase; AltName: Full=M1G-methyltransferase; AltName: Full=tRNA [GM37]	0.77	GO:0009019;GO:0006400;GO:0032259	243277.VC0563	tRNA (guanine-N(1)-)-methyltransferase; Specifically methylates guanosine-37 in various tRNA [...]	0.7664	COG0336	_	_	K00554	trmD
orf01395_1	229	gi|515600324|ref|WP_017032924.1|	tRNA methyltransferase [Vibrio breoganii]	0.8	gi|84029291|sp|P0AGJ3.1|TRMH_ECO57	RecName: Full=tRNA (guanosine(18)-2'-O)-methyltransferase; AltName: Full=tRNA [Gm18]	0.73	GO:0006396;GO:0001510;GO:0008173	388396.VFMJ11_0101	tRNA guanosine-2'-O-methyltransferase	0.7743	COG0566	_	_	K00556	trmH
orf00353_1	239	gi|498069856|ref|WP_010384012.1|	tRNA methyltransferase [Pseudoalteromonas rubra]	0.7	gi|81418808|sp|Q7N222.1|TRMJ_PHOLL	RecName: Full=tRNA (cytidine/uridine-2'-O-)-methyltransferase TrmJ; AltName: Full=tRNA (cytidine(32)/uridine(32)-2'-O)-methyltransferase; AltName: Full=tRNA Cm32/Um	0.67	_	_	_	_	_	_	_	K15396	trmJ
orf01369_1	151	gi|491643910|ref|WP_005501437.1|	rRNA methyltransferase [Grimontia hollisae]	0.81	gi|313471800|sp|B8CHC9.2|TRML_SHEPW	RecName: Full=tRNA (cytidine(34)-2'-O)-methyltransferase; AltName: Full=tRNA (cytidine/uridine-2'-O-)-methyltransferase TrmL [Shewanella piezotolerans WP3]	0.74	GO:0001510;GO:0008173;GO:0008033	590409.Dd586_4008	tRNA/rRNA methyltransferase (SpoU)	0.7533	COG0219	_	_	K03216	trmL, cspR
orf00997_1	260	gi|491965198|ref|WP_005695809.1|	tRNA pseudouridine synthase A [Haemophilus parainfluenzae]	0.75	gi|123061034|sp|Q12P55.1|TRUA_SHEDO	RecName: Full=tRNA pseudouridine synthase A; AltName: Full=tRNA pseudouridine(38-40) synthase; AltName: Full=tRNA pseudouridylate synthase I; AltName: Full=tRNA-ur	0.74	GO:0016853;GO:0001522;GO:0008033	_	_	_	_	_	_	K06173	truA, PUS1
orf00292_1	313	gi|503336517|ref|WP_013571178.1|	tRNA pseudouridine synthase B [Vibrio vulnificus]	0.7	gi|37088802|sp|Q8DBV8.1|TRUB_VIBVU	RecName: Full=tRNA pseudouridine synthase B; AltName: Full=tRNA pseudouridine(55) synthase; Short=Psi55 synthase; AltName: Full=tRNA pseudouridylate synthase; AltNa	0.7	GO:0006396;GO:0009451;GO:0003824	_	_	_	_	_	_	K03177	truB, PUS4, TRUB1
orf01098_1	83	gi|515526165|ref|WP_016959418.1|	tRNA pseudouridine synthase C [Enterovibrio norvegicus]	0.74	gi|34582485|sp|Q9KTL4.1|TRUC_VIBCH	RecName: Full=tRNA pseudouridine synthase C; AltName: Full=tRNA pseudouridine(65) synthase; AltName: Full=tRNA pseudouridylate synthase C; AltName: Full=tRNA-uridin	0.76	GO:0016853;GO:0009451	_	_	_	_	_	_	K06175	truC
orf01099_1	63	gi|522019643|ref|WP_020530910.1|	hypothetical protein [Flexithrix dorotheae]	0.75	gi|34582475|sp|Q9CNF3.1|TRUC_PASMU	RecName: Full=tRNA pseudouridine synthase C; AltName: Full=tRNA pseudouridine(65) synthase; AltName: Full=tRNA pseudouridylate synthase C; AltName: Full=tRNA-uridin	0.71	GO:0016853;GO:0009451	_	_	_	_	_	_	K06175	truC
orf01145_1	100	gi|518775893|ref|WP_019933182.1|	tRNA pseudouridine synthase D [Oceanimonas smirnovii]	0.56	_	_	_	_	_	_	_	_	_	_	K06176	truD, PUS7
orf01146_1	101	gi|490530824|ref|WP_004396001.1|	tRNA pseudouridine synthase D [Vibrio metschnikovii]	0.72	gi|226708710|sp|B5FAF5.1|TRUD_VIBFM	RecName: Full=tRNA pseudouridine synthase D; AltName: Full=tRNA pseudouridine(13) synthase; AltName: Full=tRNA pseudouridylate synthase D; AltName: Full=tRNA-uridi	0.7	_	_	_	_	_	_	_	K06176	truD, PUS7
orf01409_1	107	gi|491045620|ref|WP_004907277.1|	thioredoxin [Providencia thioredoxin [Providencia rettgeri Dmel1]	0.84	gi|76363560|sp|P0AA25.2|THIO_ECOLI	RecName: Full=Thioredoxin-1; Short=Trx-1 [Escherichia coli K-12]	0.83	_	634503.NT01EI_0088	thioredoxin, putative	0.8519	COG0526	_	_	K03671	trxA
orf00487_1	205	gi|589589708|gb|EXI61909.1|	hypothetical protein AK33_07200 [Mannheimia haemolytica serotype A1/A6 str. PKL10]	0.62	gi|81839867|sp|Q87RD1.1|TSAB_VIBPA	RecName: Full=tRNA threonylcarbamoyladenosine biosynthesis protein TsaB; AltName: Full=t(6)A37 threonylcarbamoyladenosine biosynthesis protein TsaB [Vibrio parahaem	0.59	_	_	_	_	_	_	_	K14742	tsaB
orf01426_1	143	gi|575846123|emb|CDL84364.1|	putative ribosome maturation factor rimN [Xenorhabdus szentirmaii DSM 16338]	0.65	gi|212288231|sp|A8GKG1.1|TSAC_SERP5	RecName: Full=Threonylcarbamoyl-AMP synthase; Short=TC-AMP synthase; AltName: Full=L-threonylcarbamoyladenylate synthase; AltName: Full=t(6)A37 threonylcarbamoylad	0.66	_	_	_	_	_	_	_	K07566	tsaC, rimN, SUA5
orf00138_1	156	gi|491635866|ref|WP_005493395.1|	ATPase YjeE, predicted to have essential role in cell wall biosynthesis [Pseudoalteromonas ATPase YjeE, predicted to have	0.7	gi|1176349|sp|P44492.1|TSAE_HAEIN	RecName: Full=tRNA threonylcarbamoyladenosine biosynthesis protein TsaE; AltName: Full=t(6)A37 threonylcarbamoyladenosine biosynthesis protein TsaE [Haemophilus infl	0.71	_	_	_	_	_	_	_	K06925	tsaE
orf01095_1	280	gi|543215966|ref|WP_021022003.1|	endo-1,4-D-glucanase [Salinivibrio costicola]	0.9	gi|226741064|sp|B5F9X5.1|EFTS_VIBFM	RecName: Full=Elongation factor Ts; Short=EF-Ts [Vibrio fischeri MJ11]	0.85	GO:0005840;GO:0006448;GO:0003746	388396.VFMJ11_2095	elongation factor Ts; Associates with the EF-Tu.GDP complex and induces the exchange of GDP [...]	0.8525	COG0264	_	_	K02357	tsf, TSFM
orf00782_1	289	gi|548427195|ref|WP_022522219.1|	putative C32 tRNA thiolase [Halomonas sp. A3H3]	0.83	gi|205830638|sp|A7N0R3.1|TTCA_VIBCB	RecName: Full=tRNA 2-thiocytidine biosynthesis protein TtcA [Vibrio campbellii ATCC BAA-1116]	0.85	GO:0005524;GO:0005737;GO:0008033	338187.VIBHAR_02293	C32 tRNA thiolase; Required for the thiolation of cytidine in position 32 of tRNA, to form 2 [...]	0.869	COG0037	_	_	K14058	ttcA
orf01254_1	212	gi|491445907|ref|WP_005303694.1|	organic solvent ABC transporter substrate-binding protein [Photobacterium damselae]	0.66	gi|83288357|sp|P0ADV7.1|MLAC_ECOLI	RecName: Full=Probable phospholipid-binding protein MlaC; Flags: Precursor [Escherichia coli K-12]	0.55	_	_	_	_	_	_	_	K07323	ttg2
orf00104_1	394	gi|499539181|ref|WP_011219964.1|	elongation factor Tu [Photobacterium profundum]	0.98	gi|189044720|sp|Q6LLV5.2|EFTU2_PHOPR	RecName: Full=Elongation factor Tu 2; Short=EF-Tu 2 [Photobacterium profundum]	0.98	GO:0005840;GO:0006184;GO:0006448;GO:0003746;GO:0005525;GO:0003924	298386.PBPRA3439	elongation factor Tu; This protein promotes the GTP-dependent binding of aminoacyl-tRNA to t [...]	0.9847	COG0050	_	_	K02358	tuf, TUFM
orf01318_1	394	gi|499539181|ref|WP_011219964.1|	elongation factor Tu [Photobacterium profundum]	0.98	gi|189044720|sp|Q6LLV5.2|EFTU2_PHOPR	RecName: Full=Elongation factor Tu 2; Short=EF-Tu 2 [Photobacterium profundum]	0.98	GO:0005840;GO:0006184;GO:0006448;GO:0003746;GO:0005525;GO:0003924	298386.PBPRA3439	elongation factor Tu; This protein promotes the GTP-dependent binding of aminoacyl-tRNA to t [...]	0.9847	COG0050	_	_	K02358	tuf, TUFM
orf00007_1	77	gi|494661570|ref|WP_007419514.1|	sulfurtransferase [Idiomarina sp. A28L]	0.9	gi|226708748|sp|B4EWZ6.1|TUSA_PROMH	RecName: Full=Sulfurtransferase TusA; AltName: Full=tRNA 2-thiouridine synthesizing protein A	0.86	GO:0008152;GO:0016783;GO:0005737	529507.PMI3597	sulfurtransferase (tRNA 2-thiouridine synthesizing protein A); Part of a sulfur-relay system [...]	0.8551	COG0425	_	_	K04085	tusA, sirA
orf00894_1	110	gi|504091898|ref|WP_014325892.1|	sulfur transfer protein TusE [Pasteurella multocida]	0.84	gi|81419716|sp|Q7N5Z1.1|TUSE_PHOLL	RecName: Full=Sulfurtransferase TusE; AltName: Full=tRNA 2-thiouridine synthesizing protein E [Photorhabdus luminescens subsp. laumondii TTO1]	0.8	GO:0008152;GO:0016740	272843.PM0401	hypothetical protein	0.8333	COG2920	_	_	K11179	tusE, dsrC
orf00054_1	609	gi|494735649|ref|WP_007471089.1|	GTP-binding protein TypA/BipA [Photobacterium sp. AK15]	0.96	gi|54042068|sp|P32132.2|TYPA_ECOLI	RecName: Full=GTP-binding protein TypA/BipA; AltName: Full=Tyrosine phosphorylated protein A [Escherichia coli K-12]	0.88	GO:0006184;GO:0005525;GO:0003924	312309.VF_0099	GTP-binding protein	0.9508	COG1217	_	_	K06207	typA, bipA
orf00571_1	503	gi|493275716|ref|WP_006233517.1|	transcriptional regulator [Photobacterium profundum]	0.62	gi|128221|sp|P27713.1|NIFA_HERSE	RecName: Full=Nif-specific regulatory protein [Herbaspirillum seropedicae]	0.6	GO:0005488	_	_	_	_	_	_	K03721	tyrR
orf01398_1	287	gi|595578601|emb|CDO00380.1|	p-hydroxybenzoate octaprenyltransferase [Photobacterium phosphoreum ANT220]	0.73	gi|254790303|sp|B5FCB4.1|UBIA_VIBFM	RecName: Full=4-hydroxybenzoate octaprenyltransferase; AltName: Full=4-HB polyprenyltransferase [Vibrio fischeri MJ11]	0.71	GO:0016020;GO:0009058;GO:0016740	_	_	_	_	_	_	K03179	ubiA
orf00018_1	542	gi|494735539|ref|WP_007470979.1|	Ubiquinone biosynthesis monooxygenase UbiB [Photobacterium sp. AK15]	0.77	gi|60390832|sp|Q6LVW8.1|UBIB_PHOPR	RecName: Full=Probable protein kinase UbiB; AltName: Full=Ubiquinone biosynthesis protein UbiB [Photobacterium profundum]	0.76	GO:0016020;GO:0016310;GO:0016301;GO:0000166;GO:0006744	298386.PBPRA0118	putative ubiquinone biosynthesis protein UbiB; Required, probably indirectly, for the hydrox [...]	0.7649	COG0661	_	_	K03688	ubiB, aarF
orf01407_1	488	gi|543216407|ref|WP_021022214.1|	3-octaprenyl-4-hydroxybenzoate carboxy-lyase [Salinivibrio costicola]	0.87	gi|119367426|sp|Q3IDJ8.1|UBID_PSEHT	RecName: Full=3-octaprenyl-4-hydroxybenzoate carboxy-lyase; AltName: Full=Polyprenyl p-hydroxybenzoate decarboxylase [Pseudoalteromonas haloplanktis TAC125]	0.84	_	326442.PSHAa0105	3-octaprenyl-4-hydroxybenzoate carboxylyase; Catalyzes the decarboxylation of 3-octaprenyl-4 [...]	0.8357	COG0043	_	_	K03182	ubiD
orf00016_1	251	gi|493275424|ref|WP_006233226.1|	ubiquinone/menaquinone biosynthesis methyltransferase [Photobacterium profundum]	0.83	gi|48474949|sp|Q9CKD6.1|UBIE_PASMU	RecName: Full=Ubiquinone/menaquinone biosynthesis C-methyltransferase UbiE; AltName: Full=2-methoxy-6-polyprenyl-1,4-benzoquinol methylase; AltName: Full=Demethylme	0.85	GO:0009234;GO:0008168;GO:0006744;GO:0032259	590409.Dd586_0188	ubiquinone/menaquinone biosynthesis methyltransferase	0.8247	COG2226	_	_	K03183	ubiE
orf01035_1	383	gi|498003201|ref|WP_010317357.1|	2-octaprenyl-3-methyl-6-methoxy-1,4-benzoquinol hydroxylase [Vibrio ordalii]	0.61	gi|3025210|sp|P75728.1|UBIF_ECOLI	RecName: Full=2-octaprenyl-3-methyl-6-methoxy-1,4-benzoquinol hydroxylase [Escherichia coli K-12]	0.71	_	_	_	_	_	_	_	K03184	ubiF
orf00557_1	235	gi|515591911|ref|WP_017024559.1|	bifunctional 3-demethylubiquinone-9 3-methyltransferase/ 2-octaprenyl-6-hydroxy phenol methylase [Vibrio rumoiensis]	0.8	gi|39932486|sp|Q7N2M5.1|UBIG_PHOLL	RecName: Full=Ubiquinone biosynthesis O-methyltransferase; AltName: Full=2-polyprenyl-6-hydroxyphenol methylase; AltName: Full=3-demethylubiquinone 3-O-methyltransf	0.77	GO:0008152;GO:0008168	243265.plu3051	3-demethylubiquinone-9 3-methyltransferase	0.7729	COG2227	_	_	K00568	ubiG
orf01170_1	204	gi|657884745|ref|WP_029589040.1|	2-octaprenyl-6-methoxyphenyl hydroxylase [Candidatus Hamiltonella defensa]	0.7	gi|34395987|sp|P25534.2|UBIH_ECOLI	RecName: Full=2-octaprenyl-6-methoxyphenol hydroxylase [Escherichia coli K-12]	0.64	GO:0008152;GO:0016491	_	_	_	_	_	_	K03185	ubiH
orf01171_1	130	gi|641263954|dbj|GAK24500.1|	2-octaprenyl-6-methoxyphenol hydroxylase [Vibrio sp. JCM 19052]	0.6	gi|34395987|sp|P25534.2|UBIH_ECOLI	RecName: Full=2-octaprenyl-6-methoxyphenol hydroxylase [Escherichia coli K-12]	0.56	_	_	_	_	_	_	_	K03185	ubiH
orf01172_1	151	gi|503583414|ref|WP_013817490.1|	2-octaprenyl-6-methoxyphenyl hydroxylase [Methylomonas methanica]	0.51	_	_	_	_	_	_	_	_	_	_	K03185	ubiH
orf00921_1	215	gi|647219327|ref|WP_025672825.1|	uridine kinase [Salinivibrio socompensis]	0.9	gi|32171746|sp|Q8D8F4.1|URK_VIBVU	RecName: Full=Uridine kinase; AltName: Full=Cytidine monophosphokinase; AltName: Full=Uridine monophosphokinase [Vibrio vulnificus CMCP6]	0.89	_	298386.PBPRA1170	uridine kinase	0.8832	COG0572	_	_	K00876	udk, UCK
orf00247_1	232	gi|494076972|ref|WP_007019027.1|	uracil-DNA glycosylase [Bermanella marisrubri]	0.64	gi|73920164|sp|Q6F9Y2.1|UNG_ACIAD	RecName: Full=Uracil-DNA glycosylase; Short=UDG [Acinetobacter sp. ADP1]	0.59	GO:0016787	_	_	_	_	_	_	K03648	UNG, UDG
orf01059_1	218	gi|497078549|ref|WP_009461836.1|	uracil phosphoribosyltransferase [Lachnospiraceae bacterium 2_1_46FAA]	0.73	gi|226731367|sp|B5XNQ4.1|UPP_KLEP3	RecName: Full=Uracil phosphoribosyltransferase; AltName: Full=UMP pyrophosphorylase; AltName: Full=UPRTase [Klebsiella pneumoniae 342]	0.69	GO:0072528;GO:0016757;GO:0000166;GO:0055086;GO:0008655;GO:0044711;GO:0043167	_	_	_	_	_	_	K00761	upp, UPRT
orf01092_1	240	gi|598906373|gb|EYE72477.1|	undecaprenyl pyrophosphate synthetase [Haemophilus parasuis str. Nagasaki]	0.68	gi|42559876|sp|Q9CJL4.1|UPPS_PASMU	RecName: Full=Ditrans,polycis-undecaprenyl-diphosphate synthase ((2E,6E)-farnesyl-diphosphate specific); AltName: Full=Ditrans,polycis-undecaprenylcistransferase; A	0.69	GO:0016765	_	_	_	_	_	_	K00806	uppS
orf00781_1	256	gi|494731902|ref|WP_007467768.1|	Universal stress protein E [Photobacterium sp. AK15]	0.77	gi|76363875|sp|P0AAC0.2|USPE_ECOLI	RecName: Full=Universal stress protein E [Escherichia coli K-12]	0.69	_	298386.PBPRA1839	universal stress protein UspE	0.752	COG0589	_	_	K14055	uspE
orf00735_1	610	gi|499148514|ref|WP_010861841.1|	ABC transporter ATPase component [Plesiomonas shigelloides]	0.75	gi|2506112|sp|P43672.2|UUP_ECOLI	RecName: Full=ABC transporter ATP-binding protein uup [Escherichia coli K-12]	0.73	_	_	_	_	_	_	_	K15738	uup
orf01279_1	977	gi|639230342|gb|KDN26716.1|	UvrABC system subunit A [Vibrio fortis]	0.82	gi|1174917|sp|P44410.1|UVRA_HAEIN	RecName: Full=UvrABC system protein A; Short=UvrA protein; AltName: Full=Excinuclease ABC subunit A [Haemophilus influenzae Rd KW20]	0.82	_	668336.D11S_0457	excinuclease ABC subunit A	0.828	COG0178	_	_	K03701	uvrA
orf00953_1	653	gi|517523560|ref|WP_018693768.1|	excinuclease ABC subunit B [Algicola sagamiensis]	0.82	gi|189037988|sp|A1STV6.1|UVRB_PSYIN	RecName: Full=UvrABC system protein B; Short=Protein UvrB; AltName: Full=Excinuclease ABC subunit B [Psychromonas ingrahamii 37]	0.84	_	399599.Sbal195_2159	excinuclease ABC subunit B	0.7918	COG0556	_	_	K03702	uvrB
orf00890_1	594	gi|636574733|gb|KDM92262.1|	excinuclease ABC subunit C [Photobacterium halotolerans]	0.66	gi|81336965|sp|Q4QPI7.1|UVRC_HAEI8	RecName: Full=UvrABC system protein C; Short=Protein UvrC; AltName: Full=Excinuclease ABC subunit C [Haemophilus influenzae 86-028NP]	0.66	_	_	_	_	_	_	_	K03703	uvrC
orf00043_1	60	gi|654556881|ref|WP_028024267.1|	DNA-dependent helicase II [Enterovibrio calviensis]	0.89	gi|1174922|sp|Q02322.2|UVRD_HAEIN	RecName: Full=DNA helicase II [Haemophilus influenzae Rd KW20]	0.78	GO:0003677;GO:0005524;GO:0006268;GO:0005737;GO:0005657;GO:0004003	_	_	_	_	_	_	K03657	uvrD, pcrA
orf00044_1	343	gi|516013264|ref|WP_017443847.1|	hypothetical protein [Gayadomonas joobiniege]	0.73	gi|137194|sp|P03018.1|UVRD_ECOLI	RecName: Full=DNA helicase II [Escherichia coli K-12]	0.71	GO:0000166;GO:0004386	_	_	_	_	_	_	K03657	uvrD, pcrA
orf00045_1	270	gi|493867987|ref|WP_006814590.1|	DNA-dependent helicase [Providencia rustigianii]	0.66	gi|137194|sp|P03018.1|UVRD_ECOLI	RecName: Full=DNA helicase II [Escherichia coli K-12]	0.65	GO:0097159;GO:1901363;GO:0016787	_	_	_	_	_	_	K03657	uvrD, pcrA
orf00891_1	214	gi|496275277|ref|WP_008987315.1|	response regulator [Photobacterium leiognathi]	0.93	gi|54039838|sp|P66798.1|UVRY_ECO57	RecName: Full=Response regulator UvrY [Escherichia coli O157:H7]	0.85	GO:0003677;GO:0006355;GO:0035556;GO:0000160;GO:0005667;GO:0003700;GO:0000156;GO:0045449	338187.VIBHAR_02748	response regulator	0.9252	COG2197	_	_	K07689	uvrY
orf00439_1	308	gi|491512728|ref|WP_005370362.1|	ABC transporter [Photobacterium Hypothetical VacJ lipoprotein [Photobacterium angustum S14]	0.63	gi|1174935|sp|P43262.1|MLAA_SHIFL	RecName: Full=Probable phospholipid-binding lipoprotein MlaA; Flags: Precursor [Shigella flexneri]	0.54	_	_	_	_	_	_	_	K04754	vacJ
orf00222_1	954	gi|515989446|ref|WP_017420029.1|	valyl-tRNA synthase [Vibrio vulnificus]	0.75	gi|12585350|sp|Q9KP73.1|SYV_VIBCH	RecName: Full=Valine--tRNA ligase; AltName: Full=Valyl-tRNA synthetase; Short=ValRS [Vibrio cholerae O1 biovar El Tor str. N16961]	0.74	GO:0006418;GO:0000166;GO:0004812	_	_	_	_	_	_	K01873	VARS, valS
orf01009_1	299	gi|595579791|emb|CDN98626.1|	conserved hypothetical protein [Photobacterium phosphoreum ANT220]	0.56	gi|2495689|sp|Q57273.1|Y1119_HAEIN	RecName: Full=Uncharacterized protein HI_1119 [Haemophilus influenzae Rd KW20]	0.5	_	_	_	_	_	_	_	K09824	virK
orf00324_1	253	gi|646692314|ref|WP_025569949.1|	glycosyltransferase [Vibrio parahaemolyticus]	0.73	gi|1175279|sp|P44029.1|Y653_HAEIN	RecName: Full=Uncharacterized glycosyltransferase HI_0653 [Haemophilus influenzae Rd KW20]	0.68	_	_	_	_	_	_	_	K12984	waaE, kdtX
orf01380_1	343	gi|655482503|ref|WP_028864317.1|	ADP-heptose--LPS heptosyltransferase [Psychromonas aquimarina]	0.64	gi|1172916|sp|P45042.1|RFAF_HAEIN	RecName: Full=ADP-heptose--LPS heptosyltransferase 2; AltName: Full=ADP-heptose--LPS heptosyltransferase II [Haemophilus influenzae Rd KW20]	0.59	_	_	_	_	_	_	_	K02843	waaF, rfaF
orf01338_1	332	gi|636573045|gb|KDM90594.1|	tryptophanyl-tRNA synthetase [Photobacterium halotolerans]	0.83	gi|39932203|sp|Q8EK12.1|SYW_SHEON	RecName: Full=Tryptophan--tRNA ligase; AltName: Full=Tryptophanyl-tRNA synthetase; Short=TrpRS [Shewanella oneidensis MR-1]	0.81	GO:0004830;GO:0005524;GO:0006568;GO:0006436;GO:0005737	392500.Swoo_0348	tryptophanyl-tRNA synthetase	0.8146	COG0180	_	_	K01867	WARS, trpS
orf01397_1	416	gi|517404870|ref|WP_018577615.1|	hypothetical protein [Legionella shakespearei]	0.78	gi|729029|sp|P39861.1|CAPL_STAAU	RecName: Full=Protein CapL [Staphylococcus aureus]	0.78	GO:0016616;GO:0016628;GO:0000271;GO:0051287;GO:0055114	471223.GWCH70_3259	nucleotide sugar dehydrogenase	0.7927	COG0677	_	_	K02474	wbpO
orf01439_1	375	gi|635250389|gb|KDE46148.1|	UDP-N-acetylglucosamine 2-epimerase [Geobacillus sp. CAMR5420]	0.81	gi|74555701|sp|Q6M0B4.1|WECBH_METMP	RecName: Full=UDP-N-acetylglucosamine 2-epimerase homolog [Methanococcus maripaludis S2]	0.65	GO:0009103;GO:0006047;GO:0008761	279808.SH0394	capsular polysaccharide synthesis enzyme CapG	0.7968	COG0381	_	_	K01791	wecB
orf01447_1	383	gi|504281269|ref|WP_014468371.1|	UDP-N-acetylglucosamine 2-epimerase [Arcobacter butzleri]	0.81	gi|123141375|sp|Q0P8T0.1|NEUCH_CAMJE	RecName: Full=GDP/UDP-N,N'-diacetylbacillosamine 2-epimerase (hydrolyzing) [Campylobacter jejuni subsp. jejuni NCTC 11168 = ATCC 700819]	0.69	GO:0046835;GO:0009103;GO:0046380;GO:0006047;GO:0009384;GO:0008761	326298.Suden_0597	UDP-N-acetylglucosamine 2-epimerase	0.8232	COG0381	_	_	K01791	wecB
orf01058_1	192	gi|565850666|ref|WP_023933341.1|	quinone oxidoreductase, type IV [Photobacterium leiognathi]	0.81	gi|81622522|sp|Q9I509.1|NQOR_PSEAE	RecName: Full=NAD(P)H dehydrogenase (quinone); AltName: Full=Flavoprotein WrbA; AltName: Full=NAD(P)H:quinone oxidoreductase; Short=NQO [Pseudomonas aeruginosa PAO1	0.74	GO:0045892;GO:0009055;GO:0010181;GO:0006118;GO:0055114;GO:0016491	298386.PBPRA2904	putative Trp repressor-binding protein	0.7812	COG0655	_	_	K03809	wrbA
orf00041_1	301	gi|515604242|ref|WP_017036842.1|	tyrosine recombinase XerC [Vibrio genomosp. F10]	0.76	gi|34222789|sp|Q7ZAI9.1|XERC_VIBVU	RecName: Full=Tyrosine recombinase XerC [Vibrio vulnificus CMCP6]	0.76	_	216895.VV1_1129	site-specific tyrosine recombinase XerC; Site-specific tyrosine recombinase, which acts by c [...]	0.7671	COG4973	_	_	K03733	xerC
orf00256_1	301	gi|515594258|ref|WP_017026887.1|	tyrosine recombinase XerD [Vibrio breoganii]	0.81	gi|34222790|sp|Q7ZAJ0.1|XERD_VIBVU	RecName: Full=Tyrosine recombinase XerD [Vibrio vulnificus CMCP6]	0.81	GO:0015074;GO:0003677;GO:0007059;GO:0051301;GO:0006313;GO:0007049;GO:0009037;GO:0005737	312309.VF_0448	site-specific tyrosine recombinase XerD	0.8219	COG4974	_	_	K04763	xerD
orf00375_1	443	gi|494619595|ref|WP_007377819.1|	exodeoxyribonuclease VII large subunit [Pseudoalteromonas sp. Bsw20308]	0.62	gi|123744167|sp|Q3IHJ4.1|EX7L_PSEHT	RecName: Full=Exodeoxyribonuclease 7 large subunit; AltName: Full=Exodeoxyribonuclease VII large subunit; Short=Exonuclease VII large subunit [Pseudoalteromonas ha	0.62	GO:0016787	_	_	_	_	_	_	K03601	xseA
orf00390_1	51	gi|653847850|ref|WP_027696887.1|	exodeoxyribonuclease VII small subunit [Vibrio litoralis]	0.85	gi|123633541|sp|Q487D1.1|EX7S_COLP3	RecName: Full=Exodeoxyribonuclease 7 small subunit; AltName: Full=Exodeoxyribonuclease VII small subunit; Short=Exonuclease VII small subunit [Colwellia psychreryt	0.81	_	351745.Sputw3181_2829	exodeoxyribonuclease VII, small subunit	0.7917	COG1722	_	_	K03602	xseB
orf00351_1	112	gi|492601445|ref|WP_005899993.1|	preprotein translocase subunit YajC [Aeromonas molluscorum]	0.86	gi|83287805|sp|P0ADZ9.1|YAJC_ECO57	RecName: Full=UPF0092 membrane protein YajC [Escherichia coli O157:H7]	0.8	_	380703.AHA_1736	preprotein translocase, YajC subunit	0.8559	COG1862	_	_	K03210	yajC
orf00235_1	397	gi|545469205|ref|WP_021705699.1|	tyrosine--tRNA ligase [Vibrio tyrosine--tRNA ligase [Vibrio proteolyticus NBRC 13287]	0.83	gi|81756673|sp|Q7MHZ4.1|SYY2_VIBVY	RecName: Full=Tyrosine--tRNA ligase 2; AltName: Full=Tyrosyl-tRNA synthetase 2; Short=TyrRS 2 [Vibrio vulnificus YJ016]	0.83	GO:0009094;GO:0003723;GO:0006571;GO:0005524;GO:0000162;GO:0005737;GO:0006437;GO:0004831	196600.VV2723	tyrosyl-tRNA synthetase; Catalyzes the attachment of tyrosine to tRNA(Tyr) in a two-step rea [...]	0.8261	COG0162	_	_	K01866	YARS, tyrS
orf00446_1	153	gi|671510341|ref|WP_031496563.1|	transcriptional regulator [Vibrio shilonii]	0.81	gi|82583738|sp|P0ACJ7.1|YBAO_ECO57	RecName: Full=Uncharacterized HTH-type transcriptional regulator YbaO [Escherichia coli O157:H7]	0.75	_	216895.VV1_3152	transcriptional regulator	0.7717	COG1522	_	_	K05800	ybaO
orf01019_1	284	gi|493274982|ref|WP_006232785.1|	hypothetical protein [Photobacterium profundum]	0.71	gi|135760|sp|P12243.2|THIO1_SYNE7	RecName: Full=Thioredoxin-1; Short=Trx-1; AltName: Full=Thioredoxin-M [Synechococcus elongatus PCC 7942]	0.61	GO:0044710	_	_	_	_	_	_	K05838	ybbN
orf01046_1	107	gi|652341727|ref|WP_026738931.1|	ribosome-associated protein [Lonsdalea quercina]	0.72	gi|77416744|sp|P0AAT7.1|IOJAP_ECOL6	RecName: Full=Ribosomal silencing factor RsfS [Escherichia coli CFT073]	0.69	_	_	_	_	_	_	_	K09710	ybeB
orf01038_1	159	gi|499355631|ref|WP_011044328.1|	metal-binding heat shock protein [Colwellia psychrerythraea]	0.74	gi|123631588|sp|Q47Y78.1|YBEY_COLP3	RecName: Full=Endoribonuclease YbeY [Colwellia psychrerythraea 34H]	0.74	GO:0016070;GO:0042254;GO:0046872;GO:0090305;GO:0004519	_	_	_	_	_	_	K07042	ybeY, yqfG
orf00526_1	63	gi|492975710|ref|WP_006075293.1|	acyl-CoA thioesterase [Vibrio hypothetical protein VSAK1_00420 [Vibrio shilonii AK1]	0.73	gi|1175571|sp|P44679.1|YBGC_HAEIN	RecName: Full=Acyl-CoA thioesterase YbgC [Haemophilus influenzae Rd KW20]	0.69	_	_	_	_	_	_	_	K07107	ybgC
orf00527_1	68	gi|491561026|ref|WP_005418612.1|	acyl-CoA thioesterase [Aliivibrio fischeri]	0.66	_	_	_	_	_	_	_	_	_	_	K07107	ybgC
orf01008_1	576	gi|491440340|ref|WP_005298132.1|	hypothetical protein [Photobacterium damselae]	0.7	gi|3915971|sp|P75838.2|YCAO_ECOLI	RecName: Full=Ribosomal protein S12 methylthiotransferase accessory factor YcaO [Escherichia coli K-12]	0.66	_	_	_	_	_	_	_	K09136	ycaO
orf00564_1	93	gi|639218620|ref|WP_024556122.1|	membrane protein [Cronobacter pulveris]	0.58	_	_	_	_	_	_	_	_	_	_	K08992	yciS
orf00153_1	274	gi|520913175|ref|WP_020332713.1|	membrane protein [Vibrio membrane protein [Vibrio fluvialis PG41]	0.51	_	_	_	_	_	_	_	_	_	_	K07283	ydiY
orf00554_1	79	gi|358410614|gb|AEU10009.1|	iron-sulfur cluster-binding protein [Photobacterium damselae subsp. piscicida]	0.79	gi|1175918|sp|P45154.1|Y1309_HAEIN	RecName: Full=Uncharacterized ferredoxin-like protein HI_1309 [Haemophilus influenzae Rd KW20]	0.63	GO:0009055;GO:0046872;GO:0051537;GO:0006118	_	_	_	_	_	_	K11107	yfaE
orf00254_1	225	gi|575440221|gb|AHG72408.1|	tRNA (adenine-N(6)-)-methyltransferase [Mannheimia varigena USDA-ARS-USMARC-1261]	0.6	gi|123352776|sp|Q119M4.1|TRMN6_TRIEI	RecName: Full=tRNA1(Val) (adenine(37)-N6)-methyltransferase; AltName: Full=tRNA m6A37 methyltransferase [Trichodesmium erythraeum IMS101]	0.58	_	_	_	_	_	_	_	K15460	yfiC, trmX
orf01121_1	250	gi|501526577|ref|WP_012533084.1|	polyphenol oxidase [Aliivibrio hypothetical protein VFMJ11_0577 [Vibrio fischeri MJ11]	0.59	gi|465636|sp|P33644.1|YFIH_ECOLI	RecName: Full=Laccase domain protein YfiH [Escherichia coli K-12]	0.52	_	_	_	_	_	_	_	K05810	yfiH
orf00696_1	239	gi|491441396|ref|WP_005299187.1|	hypothetical protein [Photobacterium damselae]	0.66	gi|3915997|sp|Q47319.2|YFIP_ECOLI	RecName: Full=DTW domain-containing protein YfiP [Escherichia coli K-12]	0.55	_	_	_	_	_	_	_	K05812	yfiP
orf01188_1	39	gi|491559976|ref|WP_005417562.1|	membrane protein [Aliivibrio integral membrane protein [Vibrio fischeri SR5]	0.92	gi|1730920|sp|P52059.1|YPI3_VIBAL	RecName: Full=Uncharacterized protein in proC 3'region; AltName: Full=ORF3	0.87	_	_	_	_	_	_	_	K02221	yggT
orf00282_1	97	gi|494919981|ref|WP_007646018.1|	RNA-binding protein YhbY [Shewanella sp. HN-41]	0.82	gi|3025185|sp|P71376.1|Y1333_HAEIN	RecName: Full=RNA-binding protein HI_1333 [Haemophilus influenzae Rd KW20]	0.78	GO:0003723	94122.Shewana3_1021	hypothetical protein	0.8247	COG1534	_	_	K07574	yhbY
orf00769_1	68	gi|668977831|gb|KFC91988.1|	hypothetical protein GKAS_04310 [Kluyvera ascorbata ATCC 33433]	0.87	gi|83288081|sp|P0ADL0.1|YIBL_ECO57	RecName: Full=Uncharacterized protein YibL [Escherichia coli O157:H7]	0.85	_	458817.Shal_2690	hypothetical protein	0.8571	_	_	NOG07195	K14762	yibL
orf01475_1	547	gi|491444478|ref|WP_005302266.1|	membrane protein insertase [Photobacterium damselae]	0.7	gi|81691469|sp|Q65VC2.1|YIDC_MANSM	RecName: Full=Membrane protein insertase YidC; AltName: Full=Foldase YidC; AltName: Full=Membrane integrase YidC; AltName: Full=Membrane protein YidC [Mannheimia su	0.68	GO:0016020;GO:0051234	_	_	_	_	_	_	K03217	yidC, spoIIIJ, OXA1
orf00017_1	202	gi|515602022|ref|WP_017034622.1|	SCP-2 sterol transfer family protein [Vibrio genomosp. F10]	0.55	_	_	_	_	_	_	_	_	_	_	K03690	yigP
[truncated: 350 more rows]

## Sheet: Chr. II Annotation
#Qeury_name	Qeury_length	NR_tophit_name	NR_tophit_description	NR_topHSP_%-Simil	Swissprot_tophit_name	Swissprot_tophit_description	Swissprot_tophsp_%-Simil	Gos	String_tophit_name	String_tophit_description	String_topHSP_%-Simil	COG	KOG	NOG	KO/Gene_ID	KEGG_GENE_NAME
[truncated: 1,161 more rows]
